# Supplementary material for: Phenotypic and genetic associations of quantitative magnetic susceptibility in UK Biobank brain imaging
Source: Nat Neurosci. 2022 May 23;25(6):818–31. doi: 10.1038/s41593-022-01074-w (PMC9174052; doi:10.1038/s41593-022-01074-w)
Supplement: Supplementary file 3 — Supplementary Tables 1–4. [file 41593_2022_1074_MOESM3_ESM.xlsx]

## Sheet: Supplementary Table 1
	Supplementary Table 1: Results for the Phenotypic association (univariate, two-sided association) with 36 QSM and T2* IDPs, providing unadjusted Pearson correlation r and -log10P values. This table includes phenotypes significantly-associated (passing Bonferroni-corrected threshold -log10P>7.1) with at least one ROI (either QSM or T2* IDP, but both QSM and T2* associations are shown). Phenotype c…
Phenotypes	Thalamus Left (QSM)		Thalamus Left (T2*)		Thalamus Right (QSM)		Thalamus Right (T2*)		Caudate Left (QSM)		Caudate Left (T2*)		Caudate Right (QSM)		Caudate Right (T2*)		Putamen Left (QSM)		Putamen Left (T2*)		Putamen Right (QSM)		Putamen Right (T2*)		Pallidum Left (QSM)		Pallidum Left (T2*)		Pallidum Right (QSM)		Pallidum Right (T2*)		Hippocampus Left (QSM)		Hippocampus Left (T2*)		Hippocampus Right (QSM)		Hippocampus Right (T2*)		Amygdala Left (QSM)		Amygdala Left (T2*)		Amygdala Right (QSM)		Amygdala Right (T2*)		Accumbens Left (QSM)
	r	-log10(P)	r	-log10(P)	r	-log10(P)	r	-log10(P)	r	-log10(P)	r	-log10(P)	r	-log10(P)	r	-log10(P)	r	-log10(P)	r	-log10(P)	r	-log10(P)	r	-log10(P)	r	-log10(P)	r	-log10(P)	r	-log10(P)	r	-log10(P)	r	-log10(P)	r	-log10(P)	r	-log10(P)	r	-log10(P)	r	-log10(P)	r	-log10(P)	r	-log10(P)	r	-log10(P)	r
Early Life
'Birth weight (0.0)'
'Maternal smoking around birth (0.0)'									0.0393129	11.3775	-0.0280634	6.12269	0.0406063	12.0903	-0.0344585	8.90835	0.0515969	19.0257	-0.0340076	8.70448	0.0513377	18.8451	-0.0379273	10.6563
Household, etc
'Number of full brothers (2.0)'																																					-0.00218282	0.16414	0.0345222	9.75304
'Ever used hormone-replacement therapy (HRT) (0.0)'									0.0416155	7.89301	-0.0112686	0.908151
'Private healthcare (2.0)'									-0.0267099	6.20244	0.0302093	7.76094
'Attendance/disability/mobility allowance (2.0)'
'Average total household income before tax (0.0)'									0.0331664	8.46298	-0.0308636	7.41813	0.0364138	10.0595	-0.0232466	4.46361
'Average total household income before tax (2.0)'									0.0292624	6.72126	-0.0321875	8.00091	0.0305614	7.27499	-0.0231064	4.41075
'Number of full brothers (0.0)'																																	-0.00162932	0.118401	0.031121	8.09265	-0.00138567	0.0989719	0.0366524	10.9802
'Use of sun/uv protection (2.0)'									0.0294509	7.42774	-0.0259696	5.9152	0.0328875	9.09826	-0.0213564	4.18243
'Ever taken oral contraceptive pill (2.0)'									0.0407488	7.54835	-0.0310729	4.6379					0.0415332	7.8135	-0.0383187	6.75612	0.0411032	7.66742	-0.0333768	5.26922
'Number of older siblings (2.0)'																																	0.0159083	2.28587	0.0379436	10.482	0.018894	3.04655	0.0400996	11.642									0.0355857
'Use of sun/uv protection (0.0)'									0.0398991	12.9682	-0.0288223	7.09933	0.0390782	12.4707	-0.0268519	6.24571	0.0434538	15.2302	-0.0311015	8.17152	0.0373616	11.4576	-0.0278385	6.67404
'Number of live births (0.0)'																	-0.0434208	8.54037	0.0309389	4.63874	-0.0403379	7.46194	0.0321966	4.97716
'Age started oral contraceptive pill (0.0)'									-0.049619	9.41865	0.022661	2.37166	-0.0448223	7.80905	0.0225419	2.35113	-0.0531653	10.7045	0.0369775	5.51697	-0.0519013	10.2384	0.0317255	4.20614
'Age started oral contraceptive pill (2.0)'									-0.0462478	8.05566	0.022912	2.35844	-0.0441264	7.39165	0.0243109	2.6021	-0.0471618	8.3454	0.0326961	4.32449	-0.0466859	8.19404	0.0304927	3.8283
'Age first had sexual intercourse (2.0)'									-0.0470069	15.9426	0.0373844	10.3619	-0.0491248	17.3381	0.035209	9.27325	-0.0546222	21.2281	0.0446545	14.4877	-0.0561741	22.404	0.0475616	16.3295
'Age first had sexual intercourse (0.0)'									-0.0494658	18.5702	0.0425924	13.9778	-0.0506147	19.4046	0.033795	9.07131	-0.0528187	21.0446	0.0475734	17.2682	-0.0544727	22.3325	0.0501907	19.1274					-0.0248806	5.19814	0.0316996	8.05201
'Lifetime number of sexual partners (2.0)'									0.0405217	11.2881	-0.0277242	5.63087	0.0464051	14.5703	-0.0270437	5.38806	0.0492493	16.3036	-0.0414009	11.7724	0.0492297	16.2918	-0.0461391	14.4394					0.0347681	8.49354	-0.0456686	14.1275
'Lifetime number of sexual partners (0.0)'									0.0445399	14.2562	-0.0377808	10.4706	0.0520015	19.1445	-0.0318725	7.64993	0.050899	18.3651	-0.0456786	14.9823	0.0535407	20.2359	-0.051044	18.5093	0.025866	5.24448	-0.034966	9.06009	0.0324001	7.8774	-0.0496548	17.5153
Lifestyle
'Usual walking pace (2.0)'
'Time spent using computer (2.0)'
'Hands-free device/speakerphone use with mobile phone in last 3 month (0.0)'
'Hands-free device/speakerphone use with mobile phone in last 3 month (2.0)'
'Snoring (2.0)'																																					0.030178	7.27674	-0.0209499	3.76703
'Time spent using computer (0.0)'
'Time spent watching television (TV) (2.0)'													0.0307426	8.02306	-0.0291924	7.30247	0.0305637	7.93302	-0.0147424	2.23076	0.03444	9.89037	-0.0216238	4.27266
'Drive faster than motorway speed limit (0.0)'									0.0382553	11.5389	-0.0358152	10.2063	0.0417521	13.6016	-0.0329321	8.739	0.0387324	11.8044	-0.042295	13.9628	0.0389139	11.909	-0.0358981	10.2647
'Drive faster than motorway speed limit (2.0)'									0.0350041	9.70016	-0.0383894	11.5263	0.0394788	12.1442	-0.0370234	10.7754	0.0363289	10.3898	-0.0424757	13.9626	0.036658	10.5662	-0.0390003	11.8893
'Difference in mobile phone use compared to two years previously (2.0)'									-0.0373807	10.6023	0.0302848	7.19471	-0.0425937	13.5458	0.0261435	5.51727	-0.03477	9.26457	0.0292272	6.75306	-0.0373042	10.5582	0.0291674	6.72744
'Snoring (0.0)'									0.0295073	7.12236	-0.0108784	1.32418	0.0321471	8.33248	-0.0124431	1.63224																	0.037014	10.8344	-0.0177844	2.89869	0.0384813	11.6516	-0.0241907	4.94626
'Time spent watching television (TV) (0.0)'									0.030642	8.01863	-0.0317748	8.57515	0.0316275	8.49917	-0.0324658	8.92493					0.0324995	8.93242	-0.0240119	5.16809									0.0310209	8.21196	-0.0204505	3.85467	0.0289852	7.25193	-0.0265593	6.13414
'Length of mobile phone use (0.0)'									0.0347331	10.0852	-0.03104	8.19521	0.0328856	9.11321	-0.0308064	8.08461	0.0330038	9.16853	-0.0334688	9.43105	0.0325992	8.96273	-0.0367889	11.2461
Food & Drink
'Cooked vegetable intake (2.0)'
'Milk type used (0.0)'									0.0300666	7.7609	-0.0153137	2.38799
'Salt added to food (2.0)'																	0.0287974	7.13021	-0.0267769	6.26288
'Carbohydrate (2.0)'									-0.0523394	7.30133	0.0267153	2.26762
'Carbohydrate (3.0)'
'Carbohydrate (4.0)'
'Total sugars (3.0)'
'Folate (1.0)'																																	-0.0477937	7.14466	-0.00271199	0.118339
'Starch (1.0)'
'Starch (3.0)'
'Calcium (1.0)'
'Coffee consumed (4.0)'													0.0472067	7.37663	-0.0195609	1.63513
'Standard tea intake (3.0)'
'Alcohol (3.0)'																	0.0650805	13.6683	-0.0365131	4.74803	0.0597493	11.6397	-0.0359883	4.62699
'Alcohol (4.0)'																	0.060293	11.6006	-0.025873	2.57716	0.0592122	11.2155	-0.0297993	3.27098
'Tea consumed (2.0)'									-0.0522461	7.27758	0.0327148	3.18297	-0.0570987	8.56394	0.0285903	2.53728
'Standard tea intake (4.0)'
'Meat consumers (3.0)'									0.0467928	7.40725	-0.0378468	5.05232	0.0480804	7.78097	-0.0271873	2.84954
'Bread intake (2.0)'									-0.0294935	7.4244	0.021435	4.19577
'Alcohol (1.0)'													0.0482545	7.26194	-0.032095	3.52227	0.0726675	15.5825	-0.0441534	6.18901	0.0706992	14.7884	-0.0474794	7.05926
'Starch (4.0)'									-0.0484215	7.72979	0.0324421	3.78194									-0.0497594	8.12186	0.0440989	6.52624
'Processed meat intake (0.0)'									0.0428866	15.0511	-0.0362137	10.9517	0.0420822	14.5209	-0.0322857	8.85119	0.0396835	12.9905	-0.034753	10.1571	0.0366471	11.189	-0.0330354	9.24455
'Processed meat intake (2.0)'									0.0379107	11.8575	-0.0354234	10.4481	0.038223	12.0414	-0.0340023	9.68478	0.0312328	8.26861	-0.0292275	7.33858	0.0333863	9.35205	-0.0258321	5.86731
'Cereal intake (0.0)'																	-0.0330899	9.24818	0.024006	5.17392	-0.0374654	11.6563	0.0290964	7.31736
'Carbohydrate (1.0)'									-0.0555809	9.41864	0.0362383	4.34907	-0.0484458	7.31458	0.0321412	3.53099	-0.049223	7.52831	0.0391612	4.99255
'Tea consumed (1.0)'									-0.0596763	10.7514	0.0249637	2.30652	-0.0660454	13.0069	0.022058	1.88647
'Pork intake (0.0)'									0.0435317	15.4671	-0.0410065	13.8175	0.0446161	16.2073	-0.0364993	11.1054	0.0322484	8.81285	-0.0363437	11.0297	0.035189	10.3618	-0.033784	9.6266	0.02473	5.44496	-0.0299114	7.67409
'Tea consumed (3.0)'									-0.0568826	10.6252	0.0409002	5.80365	-0.0610502	12.1242	0.032039	3.77259													-0.0510758	8.69768	0.0421942	6.13595
'Beef intake (2.0)'									0.0458582	16.9796	-0.0435609	15.404	0.0451756	16.5016	-0.0400166	13.1237	0.0317709	8.52638	-0.0340952	9.73781	0.0305387	7.92905	-0.0317269	8.52329
'Lamb/mutton intake (2.0)'									0.0334595	9.38038	-0.0316314	8.45842	0.0334161	9.35786	-0.0285443	7.01067	0.0242895	5.23643	-0.0292464	7.33632					0.0239923	5.12724	-0.0318129	8.53973
'Tea consumed (4.0)'									-0.0588915	11.1044	0.0305838	3.41505	-0.0598886	11.4599	0.0230812	2.13224									-0.0471526	7.36221	0.0376505	4.90327	-0.0597407	11.4006	0.0458874	6.99931
'Lamb/mutton intake (0.0)'									0.0434667	15.4163	-0.0337852	9.60969	0.0420121	14.4534	-0.0308109	8.10906	0.0346449	10.0598	-0.0360829	10.8771	0.0320268	8.69819	-0.0320517	8.72927	0.024867	5.4965	-0.030108	7.76305
'Pork intake (2.0)'									0.045588	16.7771	-0.0436165	15.4296	0.0460727	17.1181	-0.0363881	10.9718	0.0371351	11.3835	-0.0352902	10.3742	0.0382026	12.0057	-0.0344716	9.93022	0.0219163	4.36969	-0.0310772	8.18009
'Cereal intake (2.0)'									-0.0337885	9.56521	0.031565	8.43736	-0.0327873	9.0471	0.0239012	5.10073	-0.0379085	11.8479	0.0360149	10.7896	-0.0386849	12.3084	0.0322774	8.80331					-0.0252922	5.63824	0.0296872	7.53209
'Poultry intake (0.0)'									0.0459528	17.163	-0.0336066	9.53054	0.0453304	16.723	-0.0375196	11.7062	0.0377135	11.8058	-0.0379178	11.954	0.0394263	12.8345	-0.0397679	13.073	0.0247086	5.44224	-0.030313	7.87231	0.0310176	8.21533	-0.0296752	7.57168
'Beef intake (0.0)'									0.0569692	25.9127	-0.0455402	16.8679	0.0563667	25.3859	-0.0450337	16.5175	0.046751	17.7167	-0.0432778	15.3332	0.0432763	15.2975	-0.0421735	14.5991	0.0267595	6.2773	-0.0310382	8.21761					0.034608	10.0689	-0.0164521	2.66413
'Tea intake (0.0)'									-0.0569689	25.9253	0.0446578	16.2594	-0.0562605	25.3061	0.0403726	13.4355	-0.0298457	7.65183	0.0332307	9.34697	-0.030494	7.95997	0.0334789	9.47599	-0.0529601	22.5313	0.0498631	20.0491	-0.0513115	21.1909	0.0518723	21.6268
'Tea intake (2.0)'									-0.0550972	24.1581	0.0417022	14.1936	-0.0544454	23.6102	0.0382334	12.0547	-0.0249353	5.4955	0.0301959	7.7893	-0.0263887	6.08419	0.0310656	8.20529	-0.0593821	27.9303	0.0548095	23.8997	-0.0566832	25.5125	0.0537647	23.0291
'Coffee intake (0.0)'									0.0520033	21.7479	-0.0336901	9.57474	0.0561916	25.2477	-0.029178	7.35083	0.0338234	9.63649	-0.0227118	4.69204	0.0366621	11.1985	-0.0196656	3.64842	0.0294963	7.49604	-0.0237814	5.07889	0.0356657	10.6399	-0.0232398	4.87538
'Coffee intake (2.0)'									0.0475656	18.2226	-0.0288183	7.14356	0.0520866	21.685	-0.0281583	6.85049	0.0291004	7.26527	-0.0143048	2.12696	0.0303441	7.84368	-0.0158088	2.50709	0.0319714	8.6413	-0.0204146	3.8631	0.0380258	11.9244	-0.0222986	4.50735
'Poultry intake (2.0)'									0.0510409	20.8567	-0.03722	11.4614	0.0532088	22.5923	-0.0389237	12.4687	0.0393976	12.741	-0.0358555	10.7039	0.0416653	14.1607	-0.040968	13.7459	0.0335743	9.45938	-0.0324763	8.88611	0.0333507	9.33758	-0.0290361	7.23527	0.026853	6.29001	-0.0319352	8.53501	0.0297196	7.56293	-0.0253196	5.60841
Alcohol
'Average weekly red wine intake (0.0)'																	0.048777	14.8062	-0.0380152	9.30279	0.0503406	15.7235	-0.0288877	5.63982
'Average weekly red wine intake (2.0)'																	0.0410297	10.0301	-0.0296543	5.55638	0.0452056	12.0238	-0.0252785	4.18884
'Average weekly champagne plus white wine intake (0.0)'																	0.0400186	10.2076	-0.0256536	4.56614	0.0377929	9.18133	-0.0296679	5.91538
'Average weekly champagne plus white wine intake (2.0)'																	0.0399016	9.52083	-0.0254507	4.23756	0.0403945	9.74202	-0.0287843	5.26688
'Average weekly beer plus cider intake (0.0)'	-0.0361022	8.46429	0.00835647	0.763699	-0.0387538	9.65095	0.0153932	1.92446
'Average weekly beer plus cider intake (2.0)'	-0.0428024	10.8926	0.0151789	1.78017	-0.0440118	11.477	0.0149034	1.73018
'Ever had known person concerned about, or recommend reduction of, alcohol consumption (0.0)'																	0.0418682	10.2309	-0.0297199	5.48161	0.0376994	8.42374	-0.0224896	3.36346
'Alcohol consumed (1.0)'																	0.0566383	9.75185	-0.0318424	3.47754	0.0581813	10.2505	-0.0366818	4.447
'Alcohol consumed (3.0)'																	0.0613751	12.2382	-0.0413859	5.93705	0.0578819	10.9677	-0.0358989	4.60673
'Alcohol drinker status (0.0)'									0.035952	10.8041	-0.0206939	3.98133	0.0363152	11.0089	-0.0205352	3.92944	0.037426	11.6407	-0.0221155	4.47816	0.0394043	12.8244	-0.0267382	6.28101
'Alcohol drinker status (2.0)'									0.0292682	7.34652	-0.0132103	1.86793	0.0299985	7.68504	-0.0129786	1.81616	0.0351784	10.3074	-0.0178082	3.06251	0.0358484	10.6771	-0.023669	5.01989
'Alcohol intake frequency. (0.0)'					-0.0292288	7.38591	-0.0127597	1.77403	0.055941	25.039	-0.0384579	12.2622	0.0579141	26.7735	-0.0322993	8.86155	0.0800154	50.258	-0.0518416	21.6648	0.0767304	46.2941	-0.0537921	23.2582
'Frequency of drinking alcohol (0.0)'									0.0514175	15.0572	-0.0379538	8.53644	0.054848	17.025	-0.0338589	6.92657	0.0790185	34.4198	-0.0553853	17.3748	0.0764228	32.2469	-0.0531541	16.0636
'Amount of alcohol drunk on a typical drinking day (0.0)'					-0.0361042	7.3048	0.00315671	0.197809	0.0457585	11.3026	-0.0293157	5.01408	0.0422146	9.72557	-0.0220449	3.05604	0.0654392	22.2952	-0.0447234	10.8467	0.0686999	24.4801	-0.0410386	9.24276
'Frequency of consuming six or more units of alcohol (0.0)'					-0.0426765	9.9408	-0.00629368	0.465072	0.0501684	13.4363	-0.0386351	8.26026	0.050744	13.7288	-0.0315463	5.71541	0.0749989	29.0181	-0.0569775	17.1332	0.0753301	29.2599	-0.0537443	15.3293
'Alcohol intake frequency. (2.0)'	-0.0299079	7.65581	-0.01007	1.22074	-0.0339866	9.69162	-0.0122643	1.65747	0.0474062	18.1081	-0.0266314	6.19186	0.0488555	19.1811	-0.0261788	6.00506	0.0761625	45.3329	-0.0463677	17.3896	0.0728652	41.5734	-0.046164	17.2429
Smoking
'Past tobacco smoking (1.0)'																	-0.0733662	7.83785	0.0539011	4.50765
'Smoking status (3.0)'																					0.107813	8.09546	-0.102465	7.38374
'Current tobacco smoking (1.0)'									0.0700499	7.35762	-0.0507546	4.13224
'Smoking status (1.0)'									0.0749111	8.30989	-0.051661	4.25618	0.0715678	7.64076	-0.0294112	1.66293	0.0901028	11.7208	-0.0662436	6.64821	0.0817743	9.7724	-0.0648861	6.40221
'Past tobacco smoking (0.0)'									-0.0547615	23.0844	0.0505364	19.7892	-0.0606314	28.1024	0.0445949	15.5928	-0.0791537	47.2237	0.0655322	32.7317	-0.0775818	45.4102	0.0653057	32.5112					-0.00937618	1.06952	0.0333868	9.05146
'Ever smoked (0.0)'									0.051866	21.6093	-0.0420352	14.4778	0.0557548	24.8374	-0.0355983	10.5974	0.0667482	35.1936	-0.0533195	22.8308	0.0662145	34.6504	-0.0544258	23.7499					0.0161754	2.61094	-0.0341314	9.78655
'Current tobacco smoking (2.0)'									0.0645651	32.8631	-0.0346369	10.0261	0.0650431	33.3381	-0.0365242	11.0713	0.0667395	35.0305	-0.0499205	20.0314	0.0671994	35.5054	-0.050947	20.8271	0.0569842	25.8048	-0.0583802	27.0126	0.0565858	25.4426	-0.0637935	32.0814
'Past tobacco smoking (2.0)'									-0.0654941	33.0387	0.054502	23.156	-0.0709217	38.5852	0.0498965	19.5498	-0.0910876	63.0219	0.0721772	39.9994	-0.0890623	60.2952	0.0724943	40.3425	-0.0127656	1.7366	0.0352708	10.1381	-0.0161987	2.55775	0.0410171	13.4521
'Age stopped smoking (0.0)'									0.0897668	14.5933	-0.0725664	9.79996	0.0990347	17.6072	-0.0876637	13.9787	0.102375	18.754	-0.0918602	15.3124	0.105014	19.6844	-0.103601	19.2709	0.0668193	8.41295	-0.0856613	13.3723	0.0814318	12.167	-0.102944	18.997
'Age stopped smoking (2.0)'									0.10855	21.3034	-0.082217	12.5629	0.115315	23.9393	-0.0912452	15.304	0.120658	26.1457	-0.106383	20.5786	0.122386	26.8588	-0.113915	23.4826	0.0913501	15.3357	-0.105028	20.0136	0.0948703	16.4779	-0.119739	25.801
'Smoking status (0.0)'									0.0880012	60.5362	-0.0669543	35.4361	0.0915562	65.4553	-0.0638882	32.3556	0.107541	89.9627	-0.086498	58.6251	0.108167	91.0141	-0.088989	61.9942	0.0395905	12.9294	-0.0594158	28.0678	0.0425167	14.7854	-0.0691842	37.7343
'Smoking status (2.0)'									0.0820306	52.3324	-0.0605407	28.9259	0.0869352	58.6696	-0.0583356	26.9279	0.10373	83.1289	-0.0819144	52.2822	0.10243	81.0839	-0.0825398	53.0668	0.0377045	11.7139	-0.0555652	24.4803	0.0408997	13.6428	-0.0630378	31.2539
'Ever smoked (2.0)'									0.0557794	24.6797	-0.0430321	15.0276	0.0607121	29.0761	-0.0410843	13.7705	0.0741886	42.9445	-0.0572214	25.9732	0.0740884	42.8346	-0.0594293	27.9454	0.01593	2.5306	-0.0305549	7.92321	0.0172046	2.87725	-0.0372417	11.4343
'Pack years of smoking (0.0)'									0.118348	27.4276	-0.0891737	15.9363	0.121047	28.6686	-0.0879377	15.5216	0.123593	29.8697	-0.10051	20.0875	0.128201	32.0623	-0.107256	22.761	0.0671046	9.33184	-0.0908809	16.5177	0.0769275	12.0424	-0.088493	15.7001
'Pack years of smoking (2.0)'									0.116564	25.1431	-0.0951877	17.06	0.12465	28.6468	-0.101702	19.3636	0.123558	28.1801	-0.112435	23.5542	0.129392	30.813	-0.113699	24.0612	0.0782593	11.7637	-0.102746	19.7289	0.0773169	11.4925	-0.094721	16.8847
'Pack years adult smoking as proportion of life span exposed to smoking (0.0)'									0.120935	28.607	-0.0909671	16.5531	0.124052	30.0729	-0.090035	16.2346	0.125466	30.7596	-0.102842	20.9945	0.130673	33.2833	-0.10922	23.5739	0.0728759	10.8824	-0.0967193	18.6077	0.0815272	13.4363	-0.0927876	17.1861
'Pack years adult smoking as proportion of life span exposed to smoking (2.0)'									0.118497	25.9591	-0.0962727	17.4339	0.127554	29.9636	-0.102678	19.7223	0.125547	29.0712	-0.114459	24.3826	0.132032	32.0544	-0.116174	25.0869	0.0807927	12.4906	-0.104776	20.4859	0.0812763	12.6246	-0.0988408	18.3184
'Tobacco smoking (0.0)'									0.0855333	32.3925	-0.0550072	13.8758	0.0906262	36.259	-0.0598413	16.2797	0.109058	52.1367	-0.083823	31.1899	0.103213	46.7751	-0.0838728	31.2291	0.0416992	8.27743	-0.0589066	15.7826	0.0461902	9.99356	-0.0710342	22.5844
'Age of stopping smoking (0.0)'									0.0923514	13.3792	-0.066702	7.31019	0.0883141	12.2944	-0.0766274	9.43971	0.0955186	14.2582	-0.0881088	12.2768	0.0928821	13.5137	-0.098581	15.1871	0.0603152	6.09375	-0.0801085	10.2466	0.0627701	6.54012	-0.0949278	14.1193
'Current tobacco smoking (0.0)'					0.010477	1.30722	-0.0310191	8.2109	0.0840881	55.4432	-0.049734	19.9768	0.0825298	53.4401	-0.0493419	19.6822	0.085477	57.2268	-0.063791	32.3527	0.0875377	59.9832	-0.0687094	37.3857	0.0632094	31.7354	-0.0666287	35.1244	0.0633594	31.8644	-0.0798416	50.0383
'Amount of tobacco currently smoked (0.0)'									0.0628676	17.6302	-0.0334853	5.48282	0.0671122	19.9765	-0.0431228	8.68296	0.0713614	22.4751	-0.0489748	11.0114	0.069315	21.2492	-0.0551465	13.7648	0.0538177	13.1307	-0.0505811	11.6711	0.0520356	12.3139	-0.0668751	19.8256					0.0453963	9.55981	-0.00921258	0.692957
Body Size
'Forced vital capacity (FVC) (0.2)'
'Forced vital capacity (FVC) (1.0)'
'Forced vital capacity (FVC) (1.1)'
'Forced expiratory volume in 1-second (FEV1) (0.2)'
'Forced expiratory volume in 1-second (FEV1) (1.0)'
'Peak expiratory flow (PEF) (2.1)'
'Peak expiratory flow (PEF) (2.2)'
'Proton density fat fraction (PDFF) (2.0)'																																	0.0346331	1.43017	-0.0927994	7.54049
'Anterior thigh lean muscle volume (right) (2.0)'
'Anterior thigh lean muscle volume (left) (2.0)'
'Leg fat-free mass (right) (1.0)'																																					-0.0109752	0.406317	-0.0831267	9.96021
'Arms total mass (2.0)'																																					0.00998012	0.269044	-0.102154	9.4446
'Total tissue fat percentage (2.0)'																																	0.0348236	1.49878	-0.0882337	7.20171
'Hand grip strength (left) (0.0)'
'Hand grip strength (left) (2.0)'
'Hand grip strength (right) (0.0)'
'Hand grip strength (right) (2.0)'
'Waist circumference (1.0)'																																	0.00191998	0.055149	-0.111804	17.5157	0.0103021	0.375747	-0.11587	18.7681
'Standing height (1.0)'
'Skin colour (0.0)'																	-0.0436595	15.4598	0.0308519	8.0985	-0.039463	12.7733	0.0278177	6.70342
'Hair colour (natural, before greying) (0.0)'																	-0.0383828	12.1954	0.0243997	5.32567	-0.0350362	10.2839	0.0189694	3.42709
'Forced expiratory volume in 1-second (FEV1) (2.2)'
'Peak expiratory flow (PEF) (2.0)'																									-0.0320134	7.82086	0.00889381	0.934884
'Sitting height (1.0)'
'Posterior thigh lean muscle volume (right) (2.0)'
'Posterior thigh lean muscle volume (left) (2.0)'
'Body fat percentage (1.0)'																																	0.0235815	1.18051	-0.105748	15.6768	0.0154407	0.640434	-0.110013	16.9125
'Leg fat percentage (right) (1.0)'																																	0.0300491	1.71842	-0.100107	14.1259	0.0209579	0.989839	-0.090557	11.6918
'Arm fat percentage (right) (1.0)'																																	0.0198049	0.911641	-0.111484	17.3456	0.0160763	0.677318	-0.112742	17.7285
'Arm fat percentage (left) (1.0)'																																	0.0214191	1.02263	-0.111981	17.494	0.0111758	0.415937	-0.111356	17.3127
'Trunk fat percentage (1.0)'																																	0.0168528	0.723819	-0.0966384	13.2127	0.00796951	0.272022	-0.109365	16.7251
'Android fat mass (2.0)'																																	0.0394553	1.82578	-0.129819	14.8304	0.0526906	2.94055	-0.114097	11.6182
'Android tissue fat percentage (2.0)'																																	0.0359341	1.57426	-0.113756	11.5441	0.0501157	2.70259	-0.0902344	7.50914
'Gynoid total mass (2.0)'																																					0.0160876	0.493377	-0.0901592	7.49767
'Legs total mass (2.0)'																																					0.00438105	0.104018	-0.0882048	7.20264
'Total fat mass (2.0)'																																	0.0384009	1.74851	-0.115177	11.8174	0.0394996	1.82944	-0.103207	9.62683
'Total fat-free mass (2.0)'																																					-0.00313243	0.0722121	-0.100034	9.08332
'Trunk fat mass (2.0)'																																	0.0428946	2.08948	-0.13223	15.361	0.0524646	2.91926	-0.11658	12.0998
'Trunk tissue fat percentage (2.0)'																																	0.0368804	1.64003	-0.112212	11.2509	0.0499672	2.68918	-0.0880026	7.17247
'Forced expiratory volume in 1-second (FEV1), Best measure (0.0)'
'Forced vital capacity (FVC), Best measure (0.0)'
'Forced expiratory volume in 1-second (FEV1), predicted (0.0)'
'Weight change compared with 1 year ago (2.0)'									0.0320425	8.58769	-0.0239883	5.08492	0.0336376	9.39428	-0.0243145	5.20979
'Forced expiratory volume in 1-second (FEV1) (0.0)'									0.00736175	0.733716	-0.0299349	7.16723
'Forced expiratory volume in 1-second (FEV1) (0.1)'									0.00619727	0.578217	-0.0306936	7.50134
'Peak expiratory flow (PEF) (0.0)'																									-0.0340691	9.08998	0.0085423	0.907045	-0.0305383	7.42985	0.0130211	1.72118
'Peak expiratory flow (PEF) (0.1)'																									-0.030479	7.40686	0.0101872	1.1771
'Trunk fat mass (1.0)'																																	0.00947511	0.337147	-0.109442	16.7422	0.00418971	0.128408	-0.124579	21.4867									0.00191512
'Android total mass (2.0)'																																	0.0315625	1.28767	-0.124849	13.7674	0.048745	2.58011	-0.128492	14.5535
'Gynoid lean mass (2.0)'																																					0.00508059	0.122614	-0.0894905	7.39603
'VAT (visceral adipose tissue) mass (2.0)'																																	0.0483319	2.51594	-0.132223	15.1729	0.0474847	2.44367	-0.120102	12.6463
'Hip circumference (1.0)'																																	0.00512864	0.162027	-0.103787	15.1942	-0.0111798	0.417374	-0.108894	16.6612	-0.0263549	1.40239	-0.0716909	7.67409
'Seated height (2.0)'									0.0133064	1.84975	-0.0321666	8.53021	0.0217973	4.23514	-0.0293143	7.19736
'Forced vital capacity (FVC) (2.2)'									0.0218012	2.99332	-0.0397692	8.69869	0.0294816	5.0545	-0.0422373	9.72378
'Forced expiratory volume in 1-second (FEV1) (2.0)'									0.0171065	2.60181	-0.0368964	10.163	0.0201251	3.42537	-0.0380497	10.7655
'Forced expiratory volume in 1-second (FEV1) (2.1)'									0.0152841	2.1599	-0.0347245	9.07886	0.0188433	3.06073	-0.0338052	8.64203
'Body mass index (BMI) (1.0)'																																	0.0180924	0.802666	-0.116585	18.9734	0.0199081	0.920875	-0.118055	19.4459									0.00952522
'Total thigh muscle volume (2.0)'																																					-0.00235359	0.0793142	-0.0844262	13.2915					-0.0490834	4.95747	-0.0751091	10.7359
'Whole body fat mass (1.0)'																																	0.0147212	0.599765	-0.118098	19.3577	0.00960867	0.342779	-0.126464	22.1025									0.00454304
'Whole body fat-free mass (1.0)'																																					-0.00953338	0.339614	-0.0726974	7.77236
'Leg fat mass (right) (1.0)'																																	0.0224081	1.09357	-0.118327	19.4487	0.0201257	0.932786	-0.110959	17.1947									0.00585564
'Arm fat-free mass (right) (1.0)'																																					-0.00926597	0.327708	-0.0708702	7.41803
'Legs lean mass (2.0)'																																					-0.00301524	0.0693169	-0.102396	9.48639					-0.0442803	2.20081	-0.0894162	7.43511
'Forced vital capacity (FVC) (0.1)'									0.0151071	2.18834	-0.0371675	10.6824	0.0213853	3.93463	-0.0345273	9.31804					0.0293013	6.88794	-0.0304967	7.42411
'Sitting height (2.0)'									0.0206932	3.86815	-0.0391892	12.3189	0.0301673	7.57967	-0.0358142	10.4115
'Arm fat mass (right) (1.0)'																																	0.0157971	0.661339	-0.124658	21.5065	0.0158468	0.663924	-0.130449	23.4911	-0.0246529	1.26137	-0.0697958	7.27607					0.00406396
'Total tissue mass (2.0)'																																	0.0298788	1.18477	-0.111468	11.111	0.0279958	1.07477	-0.123687	13.535
'Trunk total mass (2.0)'																																	0.0373508	1.67322	-0.123874	13.5637	0.0455533	2.30617	-0.133265	15.6036
'Forced vital capacity (FVC) (0.0)'									0.0163627	2.4963	-0.0377997	11.0254	0.0240823	4.84695	-0.0371623	10.6843	0.0312501	7.74747	-0.0254723	5.36403	0.0317487	7.97561	-0.0320135	8.11532
'Forced vital capacity (FVC) (2.1)'									0.0268567	5.68325	-0.0424492	13.2115	0.0329821	8.25396	-0.0446626	14.5464	0.0315225	7.59199	-0.0319853	7.81561	0.0339563	8.70443	-0.0359682	9.70363
'Sitting height (0.0)'					0.0312602	8.24678	-0.00446205	0.390927	0.0229133	4.70036	-0.0407333	13.4836	0.0287614	7.06704	-0.0319522	8.5746
'Weight (1.0)'																																	-0.000161098	0.00438311	-0.10447	15.3805	0.00251694	0.0735737	-0.121443	20.5392									0.000113438
'Abdominal subcutaneous adipose tissue volume (ASAT) (2.0)'																																	0.0419467	3.82449	-0.126393	29.2575	0.0563071	6.44807	-0.125202	28.8155					0.00651997	0.254915	-0.0777334	11.6371	0.0119909
'Impedance of leg (right) (0.0)'																																	0.00997005	1.20088	0.0338215	9.44688	0.00671894	0.677377	0.0379937	11.7569	0.0138902	2.01612	0.0442301	15.7658	0.00700848	0.717967	0.0471321	17.7704	0.00625746
'Impedance of leg (right) (2.0)'																																	0.0118627	1.52262	0.0408231	12.947	0.00990471	1.15475	0.0399789	12.4751	0.0124033	1.63115	0.0508367	19.8168	0.00451721	0.388362	0.0512299	20.0827	0.00229149
'Impedance of leg (left) (0.0)'																																	0.00833294	0.920183	0.0357465	10.4699	0.00491817	0.44484	0.0396148	12.7159	0.0139042	2.01932	0.0465821	17.3985	0.00883341	1.00143	0.0485981	18.8401	0.00802134
'Impedance of leg (left) (2.0)'																																	0.00936117	1.06125	0.0421942	13.7792	0.00898046	0.998057	0.0437649	14.798	0.0124255	1.63576	0.0526355	21.1836	0.00560869	0.515406	0.0515274	20.3069	0.00308993
'Seated height (0.0)'	0.0295351	7.43044	-0.00689011	0.698727	0.0311555	8.19611	-0.00557624	0.523475	0.0192575	3.47208	-0.034995	10.1447	0.0240369	5.11653	-0.0296371	7.46914
'Total trunk fat volume (2.0)'																																	0.0623395	4.73193	-0.133136	19.0761	0.0772865	6.96436	-0.127564	17.5804					0.011168	0.352998	-0.081712	7.65744	0.0337224
'Forced vital capacity (FVC) (2.0)'	0.0314137	7.56313	-0.017859	2.79168	0.0306287	7.2233	-0.019249	3.17085	0.0265977	5.58685	-0.0458151	15.2664	0.032593	8.07806	-0.0484951	17.013	0.033386	8.43818	-0.0331189	8.33393	0.0342652	8.85349	-0.0384583	10.9949
'Impedance of arm (left) (2.0)'									-0.0416002	13.5531	0.0265206	5.9071	-0.0449467	15.6914	0.0303621	7.55124					-0.022207	4.30697	0.033239	8.92805													-0.00565569	0.521583	0.030165	7.39991					-0.00555627	0.508991	0.0346761	9.61251	-0.00812345
'Height (2.0)'					0.0294616	7.49682	-0.00711881	0.739413	0.0036603	0.307573	-0.0298911	7.68593																									-0.0126769	1.75992	-0.0355636	10.5085	-0.0345441	10.033	-0.0224147	4.57332	-0.0279746	6.81034	-0.031907	8.63833
'Impedance of whole body (2.0)'									-0.0299549	7.36281	0.0216388	4.11875	-0.0323663	8.4862	0.0239402	4.92148																	0.00716513	0.721232	0.0403466	12.6637	0.00202021	0.147678	0.0420564	13.7241	0.00450343	0.386756	0.0442357	15.2008	0.00110685	0.0759012	0.0505387	19.5663	-0.00149537
'Impedance of arm (left) (0.0)'									-0.0467748	17.5625	0.0354034	10.3896	-0.0508532	20.608	0.036301	10.8897					-0.0277071	6.61511	0.0366052	11.0724					-0.0106906	1.33399	0.0291356	7.24708													-0.00575825	0.547978	0.0315511	8.36786	-0.00170939
'Hip circumference (0.0)'									0.0373762	11.6158	-0.0456985	16.9895	0.0419883	14.4612	-0.0468202	17.7986																	0.0265023	6.17757	-0.0900373	62.7513	0.0210057	4.08898	-0.0905247	63.5595	-0.020933	4.05918	-0.0616166	30.1326	-0.0121736	1.64801	-0.0620713	30.5252	-0.00379957
'Hip circumference (2.0)'									0.0279969	6.64759	-0.0412928	13.661	0.0328706	8.91775	-0.0382024	11.8043																	0.0225753	4.53032	-0.0956144	68.7903	0.0204618	3.81519	-0.0962201	69.8103	-0.0216876	4.21703	-0.0641701	31.7605	-0.0142384	2.07244	-0.0617093	29.3968	-0.000176307
'Standing height (0.0)'					0.0321577	8.79802	-0.00706814	0.731558	0.00294538	0.235868	-0.0312878	8.35113																									-0.012038	1.6204	-0.0370609	11.3404	-0.033882	9.67081	-0.0223807	4.55754	-0.0287539	7.15366	-0.030125	7.76619
'Standing height (2.0)'					0.0317702	8.38321	-0.00644143	0.630441	0.00166998	0.120544	-0.0323071	8.63233	0.00903486	1.0223	-0.0292246	7.18469																					-0.0121808	1.61455	-0.0369027	10.9586	-0.0328375	8.89225	-0.0200529	3.672	-0.0293117	7.22107	-0.0292284	7.16283
'Impedance of whole body (0.0)'									-0.0362095	10.8313	0.0293932	7.37159	-0.0400571	13.0899	0.030464	7.87276																	0.00389134	0.329738	0.0364531	10.8595	-0.00178263	0.131028	0.0366607	10.9965	0.00473992	0.423576	0.0398611	12.9502	0.000752109	0.0513355	0.044778	16.1178	0.00409383
'Waist circumference (2.0)'									0.0448507	15.9689	-0.048605	18.6202	0.0515037	20.7974	-0.048801	18.7692					0.0294909	7.30333	-0.0300502	7.57468									0.0252281	5.51745	-0.109314	89.6799	0.0312453	8.13184	-0.114257	98.1362	-0.0113789	1.45104	-0.0724874	40.2752	-0.00255249	0.195898	-0.0727304	40.4828	0.00429999
'Whole body water mass (2.0)'									0.03268	8.63841	-0.0469904	17.0817	0.0405769	12.9318	-0.0458003	16.2718					0.0174751	2.85262	-0.0378333	11.3583									0.00298178	0.232486	-0.0691431	35.5947	-0.000401063	0.0261706	-0.0800901	47.5569	-0.0252856	5.42107	-0.0591057	26.4869	-0.0180527	3.01539	-0.0697992	36.5325	0.00635553
'Leg fat-free mass (right) (0.0)'									0.0326181	8.92091	-0.0472294	17.896	0.0404977	13.3619	-0.0459787	17.0088					0.0145608	2.17608	-0.0330509	9.15674									0.00778051	0.833324	-0.0655556	33.3231	0.00266207	0.207894	-0.0783344	47.2877	-0.0287793	7.08955	-0.0582431	26.7234	-0.0196339	3.59784	-0.0681421	36.2002	-0.00193912
'Leg fat-free mass (right) (2.0)'									0.0274154	6.26901	-0.0419883	13.7974	0.0352987	9.96367	-0.0411644	13.2944					0.0104737	1.25489	-0.0297495	7.28326									0.00290154	0.225035	-0.0765184	43.3899	-0.00164197	0.116953	-0.085482	54.0516	-0.0271796	6.17155	-0.068253	35.0225	-0.0181175	3.03374	-0.0757835	42.9033	0.00290228
'Trunk fat mass (2.0)'									0.0430714	14.4731	-0.0576879	25.3189	0.0519068	20.655	-0.0541986	22.4557					0.0300739	7.41365	-0.0326936	8.65956									0.0401772	12.7085	-0.112288	92.4775	0.035881	10.2844	-0.114455	96.2802	-0.0173337	2.81464	-0.0690782	35.8525	-0.00563719	0.518909	-0.0623983	29.3764	0.000289468
'Weight (pre-imaging) (2.0)'									0.0475301	18.319	-0.0616182	30.2148	0.0563409	25.3969	-0.0589592	27.7469	0.0230333	4.80284	-0.0313777	8.41401	0.0252901	5.67326	-0.0397309	13.0602									0.0258132	5.89541	-0.112074	96.8819	0.022913	4.76655	-0.119479	110.273	-0.0248192	5.48723	-0.0798975	50.0848	-0.0138311	2.02253	-0.0792916	49.2756	0.00311477
'Weight (2.0)'									0.0490751	18.9284	-0.0637056	31.3189	0.0587769	26.7825	-0.0620893	29.8031	0.0249436	5.38909	-0.0320386	8.50765	0.0277325	6.52127	-0.0409272	13.4306									0.0277152	6.525	-0.112604	94.9627	0.0246498	5.28549	-0.120601	109.097	-0.0247118	5.30285	-0.0764432	44.6161	-0.0126352	1.70839	-0.0792271	47.7891	0.00238503
'Visceral adipose tissue volume (VAT) (2.0)'									0.0783532	11.8611	-0.0876087	14.6522	0.0832632	13.2996	-0.078285	11.8499	0.0637074	8.07015	-0.0672888	8.94406	0.0646171	8.28353	-0.0616303	7.6049									0.0537243	5.92384	-0.142316	36.9074	0.0602581	7.29391	-0.135585	33.6685	0.00255504	0.0875092	-0.0843411	13.5924	0.0134924	0.651535	-0.0847459	13.6939	0.0296878
'Body surface area (2.0)'									0.0393795	11.7816	-0.0600429	26.3375	0.0471428	16.5539	-0.0540483	21.512	0.0247792	5.04792	-0.0313853	7.74952	0.025532	5.32426	-0.0381983	11.1471									0.0181683	2.95164	-0.0921808	60.235	0.0116846	1.44257	-0.102113	73.8999	-0.0304934	7.33846	-0.066661	32.21	-0.0197629	3.40329	-0.0689789	34.3659	0.00232269
'Whole body fat-free mass (0.0)'									0.0400804	13.1046	-0.0527345	22.1069	0.0476454	18.1927	-0.0503441	20.2298	0.02413	5.16039	-0.0310257	8.15046	0.0231443	4.79286	-0.0413841	13.945									0.00677071	0.684681	-0.0651329	32.9082	0.00329926	0.268919	-0.0734807	41.7207	-0.0275463	6.54813	-0.0535486	22.7247	-0.0186378	3.29044	-0.0649858	33.009	0.000577573
'Impedance of arm (right) (2.0)'									-0.0437868	14.9317	0.027878	6.46364	-0.0470979	17.1509	0.0299881	7.38215					-0.023957	4.92316	0.0343849	9.50599									0.00250155	0.188913	0.0297097	7.18217	-0.00654528	0.635984	0.0306428	7.61554					-0.00652359	0.632589	0.0334299	8.98268	-0.00780694
'Arm fat percentage (right) (0.0)'									0.034118	9.69423	-0.0380382	11.8799	0.0376167	11.6299	-0.0404489	13.3395									0.0349401	10.1368	-0.0177841	3.03525	0.0380366	11.8728	-0.0227904	4.66258	0.0324222	8.83253	-0.0910499	63.4385	0.031575	8.41133	-0.0892545	61.1186	-0.0147132	2.21388	-0.0514527	21.0424	-0.00475589	0.425484	-0.0476499	18.1414	-0.00554355
'Arm fat-free mass (right) (0.0)'									0.0508528	20.6026	-0.0597366	28.1126	0.0583371	26.8411	-0.0564904	25.2415	0.0348133	10.058	-0.0386458	12.255	0.0338961	9.57249	-0.0471875	17.8868									0.0124891	1.70191	-0.0626702	30.5247	0.00968409	1.14899	-0.0708316	38.8202	-0.0200358	3.72404	-0.0507847	20.5191	-0.013407	1.90425	-0.0616514	29.7891	0.00293015
'Arm fat-free mass (right) (2.0)'									0.0423144	13.9958	-0.0518181	20.5938	0.0512749	20.1755	-0.0506944	19.7514	0.027328	6.22995	-0.0317569	8.20923	0.0268918	6.05246	-0.0440723	15.143									0.00672461	0.660159	-0.065783	32.3045	0.0071016	0.712321	-0.0769359	43.9544	-0.0195889	3.46527	-0.0519144	20.6301	-0.0124656	1.64451	-0.0626691	29.6241	0.00823494
'Arm fat-free mass (left) (0.0)'									0.0493059	19.4151	-0.0565914	25.3161	0.0569464	25.6138	-0.057614	26.2161	0.0315335	8.37412	-0.0363083	10.9017	0.0301221	7.69988	-0.0457777	16.879									0.013841	2.0062	-0.0642425	32.0246	0.0107682	1.34996	-0.0728725	41.0305	-0.0212475	4.12353	-0.0494415	19.4885	-0.0144328	2.1455	-0.060397	28.6203	-0.000226694
'Arm predicted mass (left) (0.0)'									0.0504372	20.2764	-0.0582502	26.7684	0.0576351	26.2143	-0.0595119	27.9112	0.0326182	8.91244	-0.03796	11.8475	0.0316067	8.41038	-0.0474055	18.0409									0.0141809	2.08665	-0.0643006	32.0792	0.0110646	1.40761	-0.0738202	42.0784	-0.0202095	3.77935	-0.049323	19.398	-0.0145025	2.16232	-0.0614848	29.6265	-0.00040865
'Trunk fat percentage (2.0)'									0.0315961	8.1185	-0.0439273	15.0278	0.0388101	11.8939	-0.0413921	13.4334									0.0306946	7.70176	-0.0132675	1.81437	0.0343758	9.48292	-0.0128336	1.72072	0.0417536	13.6645	-0.0959156	67.675	0.0375983	11.2219	-0.0944217	65.7589	-0.0101483	1.19653	-0.0526618	21.2039	-0.0011277	0.0774456	-0.042837	14.2835	-0.00222756
'Weight (0.0)'									0.0542688	23.5981	-0.0659408	34.431	0.0617208	30.2658	-0.064599	33.0905	0.0279096	6.76921	-0.0371171	11.481	0.0298089	7.63299	-0.0441208	15.9061									0.0282692	6.94069	-0.100877	78.5277	0.0237216	5.06325	-0.109568	92.7145	-0.0293748	7.43312	-0.0678114	36.2895	-0.0175681	3.00327	-0.0726205	41.4311	-0.00138852
'Body fat percentage (2.0)'									0.037559	11.1825	-0.04527	15.9069	0.04544	16.0156	-0.0425162	14.1267									0.0334924	9.04003	-0.0163246	2.54401	0.0382905	11.5907	-0.0176475	2.89877	0.0434247	14.7128	-0.102499	77.1494	0.0433463	14.6634	-0.0964899	68.6144	-0.00659691	0.64213	-0.0553207	23.3041	0.00284805	0.219926	-0.0428503	14.2879	-3.97198e-05
'Impedance of arm (right) (0.0)'									-0.0514941	21.1082	0.0394509	12.7232	-0.0556103	24.4752	0.0372666	11.4369	-0.0311036	8.1682	0.0311232	8.19673	-0.0309655	8.10259	0.0375467	11.6106					-0.01073	1.34149	0.029629	7.47227	-0.00506763	0.462637	0.0303313	7.72852									-0.00748987	0.788558	0.0333126	9.24986	-0.00216173
'Arm fat percentage (left) (0.0)'									0.038082	11.8994	-0.0427224	14.785	0.0416462	14.0829	-0.0416274	14.0808									0.0361715	10.8112	-0.0193498	3.50527	0.0381324	11.9274	-0.0241764	5.17624	0.0354454	10.4193	-0.0923136	65.1786	0.0339904	9.63761	-0.0909597	63.434	-0.0142769	2.10745	-0.0534833	22.6644	-0.00206739	0.154882	-0.0486553	18.8774	-0.00513231
'Trunk fat percentage (0.0)'									0.0352125	10.2747	-0.0461654	17.1237	0.0384206	12.0938	-0.0451382	16.411									0.0313425	8.28654	-0.0173261	2.9028	0.0326308	8.92047	-0.0183695	3.20541	0.0420791	14.3739	-0.0846034	54.8627	0.0354218	10.4016	-0.0923711	65.3671	-0.0132322	1.8633	-0.0468827	17.6021	-0.00645826	0.640433	-0.0450824	16.3156	-0.00351198
'Waist circumference (0.0)'									0.0503943	20.4745	-0.0545826	23.88	0.055813	24.9203	-0.0554156	24.5953	0.0235516	4.99246	-0.0286926	7.13733	0.029464	7.47498	-0.0367385	11.2664									0.0263923	6.13123	-0.0980901	74.321	0.0278809	6.77074	-0.102368	81.0511	-0.018979	3.42612	-0.0605653	29.1425	-0.00857286	0.966328	-0.0626488	31.0782	-0.00269304
'Body fat percentage (0.0)'									0.0403427	13.2602	-0.0470305	17.7451	0.0440228	15.6416	-0.0456804	16.7923									0.0358883	10.6521	-0.0219058	4.34776	0.037908	11.7941	-0.0236325	4.97034	0.0421695	14.4359	-0.0898658	61.8001	0.0386371	12.2402	-0.091228	63.7911	-0.0116368	1.52069	-0.0490285	19.177	-0.00347361	0.286132	-0.0431751	15.0332	-0.00209577
'Arm fat percentage (right) (2.0)'									0.0315694	8.10593	-0.0384655	11.7003	0.0379499	11.4048	-0.0368243	10.7867									0.0347272	9.66963	-0.0150957	2.23609	0.039785	12.4576	-0.018664	3.18833	0.0373556	11.0863	-0.10485	80.7184	0.0359581	10.3257	-0.0967047	68.9372	-0.0108994	1.33402	-0.0578173	25.3825	0.000875222	0.0590446	-0.0464899	16.6831	-0.00466411
'Arm fat percentage (left) (2.0)'									0.0338438	9.21519	-0.0402885	12.7633	0.0404632	12.8637	-0.0374022	11.105									0.0375767	11.1999	-0.0170484	2.7359	0.0420021	13.7978	-0.0212294	3.98022	0.0396026	12.3689	-0.107441	84.7215	0.0379047	11.3937	-0.0985501	71.5624	-0.0103535	1.23338	-0.0611513	28.29	0.00268756	0.205369	-0.0476024	17.452	-0.00474374
'Whole body fat mass (2.0)'									0.0488526	18.3745	-0.0607854	27.9906	0.0588983	26.3243	-0.0572428	24.9279	0.0297061	7.24249	-0.0323204	8.47223	0.0338248	9.19466	-0.0369738	10.8716	0.0297448	7.26588	-0.0155262	2.34015	0.0311794	7.91458	-0.0195433	3.44693	0.0400444	12.6189	-0.118746	103.264	0.0380499	11.4659	-0.117242	100.908	-0.0161628	2.50223	-0.0719886	38.8253	-0.00367134	0.299027	-0.0643996	31.2055	0.000458773
'Leg fat mass (right) (2.0)'									0.0556811	23.639	-0.0621026	29.2025	0.0657891	32.6527	-0.0571248	24.8503	0.0362442	10.4605	-0.0359791	10.3423	0.0399927	12.5784	-0.040424	12.862					0.0320196	8.31759	-0.0277437	6.40116	0.036451	10.5904	-0.114073	95.4233	0.0405035	12.9042	-0.108906	87.2291	-0.0108177	1.31871	-0.0712072	38.0399	0.00340378	0.272639	-0.063986	30.8443	0.0042538
'Arm fat mass (right) (2.0)'									0.0481055	17.8569	-0.0577593	25.3795	0.0571688	24.873	-0.0542782	22.5192					0.0275461	6.32069	-0.0348801	9.76153	0.0314289	8.04287	-0.0164404	2.57478	0.0329557	8.77112	-0.0227349	4.48718	0.036711	10.7317	-0.121246	107.734	0.0339123	9.26153	-0.118843	103.762	-0.0176113	2.891	-0.0730528	39.9897	-0.00517225	0.462961	-0.0689678	35.6889	-0.000498687
'Body mass index (BMI) (0.0)'									0.0628886	31.3834	-0.0587383	27.5014	0.0674239	35.938	-0.0592609	27.9855	0.0284911	7.02684	-0.0360041	10.8443	0.0312931	8.34388	-0.0408223	13.7274	0.0425599	14.8334	-0.0330262	9.21429	0.0415509	14.1677	-0.0396048	12.9347	0.0354731	10.5425	-0.101766	79.8936	0.0355422	10.5803	-0.102615	81.3957	-0.0123726	1.68953	-0.0620121	30.4914	-0.00119774	0.0849129	-0.0626105	31.025	-0.00322382
'Body mass index (BMI) (2.0)'									0.0594311	27.3329	-0.0565135	24.8088	0.0656505	33.1574	-0.0560225	24.4015	0.0261546	5.86103	-0.0315438	8.25922	0.0304009	7.70107	-0.037306	11.2739	0.0364768	10.796	-0.0218721	4.2673	0.0363966	10.745	-0.0298884	7.46389	0.035827	10.4489	-0.116113	100.831	0.0369783	11.0837	-0.114819	98.8272	-0.00633892	0.61645	-0.0732242	40.9692	0.00602488	0.575268	-0.0700873	37.5566	0.000499595
'Whole body fat mass (0.0)'									0.0530855	22.3561	-0.063179	31.3131	0.059152	27.5477	-0.0613333	29.5716	0.0308154	8.02172	-0.0368775	11.2158	0.0336266	9.42407	-0.0408132	13.5685	0.0345823	9.93536	-0.0245922	5.33195	0.0344615	9.86566	-0.0281375	6.79455	0.0407858	13.5451	-0.101652	78.7909	0.0369392	11.2442	-0.108398	89.6816	-0.0197141	3.61855	-0.0618728	30.0104	-0.00847363	0.941363	-0.0612197	29.3603	-0.00259672
'Leg fat percentage (right) (0.0)'									0.0512074	20.8849	-0.0495272	19.5985	0.0539231	23.0661	-0.04747	18.0773	0.0289247	7.15228	-0.032212	8.7332	0.0335484	9.39377	-0.0308226	8.05188	0.0388265	12.3485	-0.0324681	8.84086	0.0445052	15.974	-0.0342563	9.76315	0.0417892	14.1972	-0.0879024	59.1953	0.0424147	14.6012	-0.0801611	49.4776	-0.00594612	0.57215	-0.044981	16.2779	0.00210618	0.158241	-0.0369161	11.1988	0.00272358
'Leg fat percentage (right) (2.0)'									0.0476396	17.5284	-0.0464111	16.6829	0.0540915	22.3575	-0.0445491	15.4377	0.0325678	8.57953	-0.0310263	7.86587	0.03529	9.95494	-0.0282116	6.61312	0.0319428	8.28618	-0.0230197	4.58677	0.0378189	11.328	-0.0276171	6.34844	0.0411543	13.2969	-0.0943707	65.5387	0.0468722	17.0164	-0.0862841	55.0542	0.00100487	0.0684039	-0.0461774	16.4938	0.00893845	0.990362	-0.0365641	10.6087	0.0068611
'Leg fat mass (right) (0.0)'									0.058187	26.7152	-0.063548	31.7057	0.0652143	33.3293	-0.0603589	28.7003	0.0341179	9.69057	-0.0383495	12.0824	0.0379954	11.8471	-0.0421444	14.433	0.0369672	11.2632	-0.030512	7.88572	0.0398473	12.9593	-0.0375771	11.602	0.0385642	12.2032	-0.0987245	74.4497	0.0377238	11.7084	-0.0983933	74.1067	-0.0129459	1.80028	-0.0625316	30.6689	-0.00294672	0.234447	-0.0589815	27.3477	-0.00206691
'Leg fat percentage (left) (2.0)'									0.0502153	19.3838	-0.0463101	16.6139	0.0573992	25.0669	-0.0457197	16.2174	0.033943	9.26062	-0.0297703	7.29334	0.0378279	11.3315	-0.0295055	7.17471	0.0301602	7.4583	-0.0214816	4.06306	0.0378509	11.346	-0.0244543	5.10469	0.0400243	12.6177	-0.0956975	67.3712	0.0467528	16.9339	-0.0865436	55.3806	0.00216858	0.160001	-0.0479578	17.7266	0.0109236	1.33889	-0.0395944	12.3137	0.00701442
'Arm fat mass (right) (0.0)'									0.0528025	22.1489	-0.0591612	27.5936	0.0590675	27.4984	-0.060391	28.7251	0.0259951	5.89435	-0.034272	9.79339	0.0287952	7.09369	-0.0405499	13.4166	0.0364265	10.9554	-0.0244832	5.29463	0.0362238	10.836	-0.0304625	7.86084	0.0351216	10.2441	-0.104514	83.3352	0.0325055	8.87404	-0.109268	91.2098	-0.0215424	4.22518	-0.0637956	31.8802	-0.00932058	1.08426	-0.0657252	33.7371	-0.00578512
'Trunk fat mass (0.0)'									0.0477004	18.2178	-0.0605595	28.8525	0.0526854	22.0405	-0.0581105	26.6451	0.0274169	6.48475	-0.033659	9.4651	0.029999	7.63974	-0.0367873	11.1672	0.0312665	8.249	-0.0209992	4.03681	0.0307657	8.0037	-0.0228469	4.68027	0.0415464	14.0306	-0.0980298	73.36	0.0348208	10.0747	-0.107208	87.7754	-0.0211156	4.07765	-0.060244	28.5086	-0.00987352	1.18158	-0.0600145	28.2607	-0.00242334
Bone Mineral
'Ankle spacing width (left) (0.0)'																																					0.0181682	1.29304	-0.0512774	7.38034
'Ankle spacing width (left) (1.0)'																																					0.00646538	0.20993	-0.0708224	7.31878
'Heel broadband ultrasound attenuation (left) (1.0)'
'Speed of sound through heel (left) (1.0)'
'Heel quantitative ultrasound index (QUI), direct entry (left) (1.0)'
'Speed of sound through heel (right) (0.0)'
'Ribs BMC (bone mineral content) (2.0)'
'Heel bone mineral density (BMD) T-score, automated (0.0)'
'Speed of sound through heel (0.0)'
'Heel broadband ultrasound attenuation (left) (2.0)'
'Heel quantitative ultrasound index (QUI), direct entry (left) (2.0)'
'Ankle spacing width (right) (1.0)'
'Heel broadband ultrasound attenuation (right) (2.0)'
'Heel quantitative ultrasound index (QUI), direct entry (right) (2.0)'																																													0.015223	1.92956	0.0329996	7.30554
'Speed of sound through heel (left) (2.0)'																																									0.0131699	1.52435	0.0354203	8.27675	0.022755	3.75743	0.0333646	7.40639
'Speed of sound through heel (right) (2.0)'																																									0.0138723	1.66309	0.0368465	8.95828	0.0190274	2.78551	0.0376779	9.32224
'Ankle spacing width (left) (2.0)'																																	0.00462701	0.351452	-0.0423738	11.4454	0.0138211	1.64629	-0.0576171	20.5515	-0.0292306	5.84364	-0.0345601	7.91132	-0.0237264	4.04046	-0.0362237	8.61256
'Ankle spacing width (right) (2.0)'																																	0.00424808	0.317089	-0.0383008	9.54238	0.0137185	1.63587	-0.0536069	18.0198	-0.0235401	4.00807	-0.0336436	7.57901	-0.0225965	3.73467	-0.0394796	10.1667
'Ankle spacing width (0.0)'													0.0205944	2.3302	-0.0409133	7.726																	-0.00286075	0.158533	-0.0450687	9.15041	0.00652481	0.431972	-0.0499356	11.0894									-0.0118215
Cardiac
'Diastolic blood pressure, automated reading (0.0)'
'Diastolic blood pressure, automated reading (0.1)'
'Diastolic blood pressure, automated reading (2.0)'
'Diastolic blood pressure, automated reading (2.1)'
'Systolic blood pressure, automated reading (0.0)'
'Systolic blood pressure, automated reading (0.1)'
'Peripheral pulse pressure during PWA (2.0)'
'Central systolic blood pressure during PWA (2.0)'
'Central pulse pressure during PWA (2.0)'
'Cardiac output during PWA (2.1)'
'Stroke volume during PWA (2.0)'
'Stroke volume during PWA (2.1)'
'Diastolic brachial blood pressure (2.0)'
'QT interval (2.0)'																																									-0.0164336	1.65366	-0.0556503	14.0029
'RR interval (2.0)'																																									-0.0197464	2.22218	-0.0654106	19.0453
'PP interval (2.0)'																																									-0.0172799	1.7909	-0.0664048	19.6038
'QRS num (2.0)'																																									0.0123309	1.06464	0.0661463	19.4578
'Minimum carotid IMT (intima-medial thickness) at 210 degrees (2.0)'
'Mean carotid IMT (intima-medial thickness) at 210 degrees (2.0)'
'Maximum carotid IMT (intima-medial thickness) at 210 degrees (2.0)'
'Minimum carotid IMT (intima-medial thickness) at 240 degrees (2.0)'
'Mean carotid IMT (intima-medial thickness) at 240 degrees (2.0)'
'Pulse rate, automated reading (2.0)'																																					0.0213985	3.52369	0.0324271	7.30587	0.0135896	1.66241	0.0525776	18.1663
'Cardiac output during PWA (2.0)'																																									0.0189401	2.95813	0.0381545	10.3035
'Total peripheral resistance during PWA (2.0)'																																									-0.0113858	1.33299	-0.0342108	8.65528
'Mean arterial pressure during PWA (2.0)'									-0.0132919	1.70065	0.0311728	7.32467	-0.0159571	2.28442	0.0310082	7.25726
'Mean arterial pressure during PWA (2.1)'									-0.0127515	1.53625	0.0326956	7.66274	-0.0169823	2.4371	0.0332145	7.89022
'Systolic blood pressure, automated reading (2.0)'									-0.00613233	0.522097	0.0332442	7.70809																	-0.0156738	2.08939	0.0352591	8.57921
'Pulse rate (2.0)'																																	0.0115952	1.36045	0.0341974	8.48361	0.0156246	2.18378	0.0366562	9.66739	0.0100053	1.08681	0.0510879	18.1853
'Heart rate during PWA (2.0)'																																	0.00577871	0.508841	0.0476492	16.087	0.0165614	2.44274	0.0432416	13.4107	0.0126718	1.58381	0.0702062	34.2371
'Heart rate during PWA (2.1)'																																	0.00916565	0.95139	0.0489062	16.4905	0.0130253	1.62247	0.0391454	10.858	0.017315	2.57052	0.0638611	27.7742
'Number of beats in waveform average for PWA (2.0)'																																	0.00850207	0.86974	0.0431239	13.328	0.0171966	2.60225	0.0374354	10.2432	0.0172176	2.60404	0.0540691	20.6772
'Number of beats in waveform average for PWA (2.1)'																																	0.0107584	1.20855	0.0421314	12.4497	0.0144324	1.91197	0.0364602	9.52233	0.0169307	2.47857	0.055031	20.8668
'LV end systolic volume (2.0)'																																					-0.00696064	0.674037	-0.0373457	10.5909	-0.0308515	7.49748	-0.0329234	8.43826	-0.0248398	5.07449	-0.034575	9.22107
'Pulse rate, automated reading (2.1)'																																	0.0141593	1.74773	0.0324393	7.16319	0.0221879	3.68552	0.0354422	8.44068	0.00985303	1.00162	0.0539089	18.6857					0.00997798
'Systolic blood pressure, automated reading (2.1)'									-0.00706054	0.623316	0.0324426	7.23507	-0.00670375	0.580737	0.0349508	8.29455													-0.0153864	1.99411	0.0333667	7.60746
'Ventricular rate (2.0)'					0.0310726	7.32502	0.00549666	0.475009																									0.0179525	2.79251	0.0439242	13.7726	0.026197	5.37937	0.0375779	10.2974	0.0117707	1.41088	0.0713882	35.3257
'Systolic brachial blood pressure (2.0)'													-0.0207179	3.57804	0.0324398	7.95932													-0.018941	3.06917	0.0314988	7.53137
'Cardiac index during PWA (2.1)'									-0.0191013	2.77512	0.036236	8.60505																													0.0253306	4.50901	0.0386515	9.67952
'LV end diastolic volume (2.0)'																																	-0.00816648	0.844831	-0.0431919	13.8854	-0.014732	2.08487	-0.0477366	16.8242	-0.0296945	6.99268	-0.0474736	16.7568	-0.0316153	7.84426	-0.0360903	9.98469
'Cardiac output (2.0)'																									-0.0247418	5.03897	0.0350076	9.45662	-0.0250744	5.15831	0.0340347	8.9755
'Average heart rate (2.0)'																																	0.00953578	1.05966	0.0545639	21.6792	0.0137233	1.85929	0.0451368	15.1258	0.0217869	4.02686	0.073451	38.918					0.00686861
'Cardiac index during PWA (2.0)'									-0.0179321	2.60521	0.0362409	9.02069	-0.0266523	5.16317	0.0342604	8.13634																	0.00284249	0.19976	0.0360696	8.85301	0.00281452	0.197445	0.0369942	9.29336	0.0254487	4.75464	0.0520726	17.8042
'LV stroke volume (2.0)'																									-0.0258674	5.45464	0.0302601	7.23366	-0.0255705	5.34156	0.030357	7.27557	-0.0105092	1.22617	-0.0477626	16.8044	-0.0186915	3.09738	-0.0440377	14.4357	-0.0192568	3.25447	-0.0500551	18.538	-0.0307076	7.43708	-0.0277051	6.15112
Eye
'Corneal resistance factor (right) (0.0)'									0.0684005	9.18317	-0.0260357	1.72466	0.0652188	8.40816	-0.0106523	0.472994					0.0630014	7.88612	-0.0344185	2.72338
Acceleration
'Average acceleration 15:00 - 15:59 (0.0)'
'Fraction acceleration <= 3 milli-gravities (0.0)'																																					0.0429521	7.11797	-0.0168174	1.4405
'Monday average acceleration (0.0)'
'Saturday average acceleration (0.0)'																																	-0.0431972	7.19469	0.013195	0.996173
'Average acceleration 16:00 - 16:59 (0.0)'
'Average acceleration 17:00 - 17:59 (0.0)'
'Average acceleration 20:00 - 20:59 (0.0)'
'Fraction acceleration <= 4 milli-gravities (0.0)'																																	0.0438358	7.39004	0.00116974	0.053366	0.0449376	7.73069	-0.0162986	1.37238
'Fraction acceleration <= 5 milli-gravities (0.0)'																																	0.0462253	8.14495	0.0011216	0.0510506	0.0469086	8.36489	-0.0152854	1.24398
'Friday average acceleration (0.0)'																																					-0.0466701	8.28677	0.0175793	1.54347
'Sunday average acceleration (0.0)'																																					-0.0457287	7.98211	0.0240177	2.55537
'Average acceleration 21:00 - 21:59 (0.0)'													-0.0437549	7.35525	0.0197481	1.86985
'Average acceleration 23:00 - 23:59 (0.0)'																									-0.0433478	7.23251	0.0236944	2.51542	-0.0434732	7.26778	0.0250658	2.76302
'No-wear time bias adjusted acceleration median (0.0)'																																	-0.0451135	7.78896	-0.000688169	0.0306693	-0.0468547	8.34721	0.0151512	1.22743
'Fraction acceleration <= 6 milli-gravities (0.0)'																																	0.0487923	8.99839	0.00148819	0.0689438	0.0491041	9.10185	-0.012972	0.973507
'Standard deviation of acceleration (0.0)'																									-0.0494842	9.22562	0.0488396	8.99911	-0.0478345	8.66153	0.0495806	9.25235
'Fraction acceleration <= 225 milli-gravities (0.0)'																									0.0410532	6.55154	-0.0474409	8.52905	0.0433601	7.23332	-0.047513	8.55194
'Fraction acceleration <= 250 milli-gravities (0.0)'																									0.0407574	6.46628	-0.046825	8.3262	0.0426517	7.01937	-0.0463208	8.16105
'Fraction acceleration <= 275 milli-gravities (0.0)'																									0.0402523	6.32205	-0.0459828	8.05289	0.0416684	6.72795	-0.0458814	8.01936
'Tuesday average acceleration (0.0)'													-0.0436876	7.33462	0.0244193	2.64765									-0.0438144	7.37527	0.0395764	6.12814					-0.0430716	7.15662	0.0204565	1.95972	-0.0456714	7.96378	0.0224911	2.29225
'No-wear time bias adjusted acceleration standard deviation (0.0)'																									-0.0468935	8.35355	0.0466781	8.27818	-0.046615	8.25906	0.0480665	8.73666	-0.0431349	7.1758	0.0288721	3.4812
'Thursday average acceleration (0.0)'																									-0.0491087	9.09643	0.0479329	8.69292	-0.0503913	9.53758	0.047438	8.52708	-0.0449625	7.74125	0.0165257	1.399	-0.0504358	9.56453	0.0180598	1.61022
'Average acceleration 22:00 - 22:59 (0.0)'									-0.048765	8.97902	0.028137	3.36408	-0.0490876	9.08706	0.035087	4.94607																	-0.047285	8.49192	0.00131989	0.0606541	-0.0455362	7.92057	0.0205965	1.98587
'Fraction acceleration <= 16 milli-gravities (0.0)'									0.0435981	7.30892	-0.0272297	3.18085	0.0456455	7.94756	-0.0249774	2.74977																	0.0528584	10.4405	-0.000559385	0.0247732	0.0558643	11.5738	-0.0120697	0.876456
'Fraction acceleration <= 125 milli-gravities (0.0)'																									0.0493908	9.19339	-0.0471301	8.42635	0.0504282	9.55055	-0.0492282	9.13094	0.0519515	10.1093	-0.0298004	3.67637	0.0556018	11.4721	-0.0362396	5.19509
'Fraction acceleration <= 150 milli-gravities (0.0)'																									0.0467418	8.30386	-0.0487037	8.95288	0.0491755	9.11557	-0.0496651	9.28158	0.0509569	9.7523	-0.0342124	4.67938	0.052896	10.4506	-0.0375766	5.54226
'Fraction acceleration <= 175 milli-gravities (0.0)'																									0.0449928	7.74222	-0.048877	9.01186	0.0477111	8.62036	-0.0492566	9.14071	0.0487996	9.00089	-0.0342956	4.69949	0.0495431	9.25304	-0.0357333	5.06667
'Fraction acceleration <= 200 milli-gravities (0.0)'																									0.0427913	7.06415	-0.0486802	8.94489	0.0455638	7.92008	-0.0484475	8.86498	0.0452358	7.82773	-0.0342611	4.69115	0.0446942	7.65418	-0.0347507	4.82216
'Fraction acceleration <= 25 milli-gravities (0.0)'	0.0437011	7.35159	-0.00830765	0.523954	0.0435151	7.29499	-0.0105747	0.73005																	0.0448969	7.712	-0.0335953	4.57541					0.0544493	11.0349	-0.00558468	0.312052	0.0566055	11.8636	-0.0166135	1.41354
'Fraction acceleration <= 30 milli-gravities (0.0)'	0.0448528	7.70985	-0.0075079	0.458177	0.0448079	7.69615	-0.0105847	0.731015					0.0430733	7.14755	-0.0270611	3.14857									0.0463315	8.17026	-0.0346101	4.82235					0.0542167	10.947	-0.00718694	0.429968	0.0555761	11.4622	-0.0189789	1.74178
'Fraction acceleration <= 35 milli-gravities (0.0)'	0.0442888	7.53331	-0.00762551	0.467633	0.0445772	7.62374	-0.0108783	0.759794																	0.0472679	8.47679	-0.035084	4.93998	0.0437103	7.34029	-0.0401865	6.29902	0.0529448	10.4724	-0.00804788	0.498909	0.0547231	11.135	-0.0206582	1.99549
'Fraction acceleration <= 40 milli-gravities (0.0)'	0.0433072	7.2311	-0.00828551	0.522086	0.0439382	7.42505	-0.012013	0.875623																	0.0483268	8.83047	-0.036075	5.1907	0.0446951	7.6455	-0.0414113	6.6509	0.0515965	9.98108	-0.00908382	0.587154	0.0537413	10.7645	-0.0218901	2.19265
'Fraction acceleration <= 55 milli-gravities (0.0)'	0.0434904	7.28701	-0.00860697	0.549467	0.0447849	7.68893	-0.012881	0.969238																	0.0497698	9.32448	-0.0389791	5.96253	0.0473755	8.50888	-0.0429021	7.09254	0.0504524	9.5738	-0.0123952	0.909089	0.0546044	11.0899	-0.02637	2.98942
'Fraction acceleration <= 85 milli-gravities (0.0)'	0.0430099	7.14084	-0.01011	0.685075	0.0437154	7.35641	-0.0131083	0.994479																	0.05159	9.9675	-0.0440396	7.44033	0.0511799	9.81659	-0.0469284	8.35908	0.0523046	10.2376	-0.0189194	1.72929	0.0566932	11.8981	-0.0311604	3.98185
'Overall acceleration average (0.0)'	-0.0455307	7.92485	0.0126539	0.943658	-0.0439963	7.44302	0.0133852	1.02564					-0.0446365	7.6285	0.029031	3.55115									-0.051419	9.90616	0.046736	8.2971	-0.0503487	9.52265	0.0494528	9.20822	-0.0532531	10.5864	0.0220952	2.22134	-0.053312	10.6045	0.0323819	4.25841
'No-wear time bias adjusted average acceleration (0.0)'	-0.0450848	7.78308	0.0107958	0.751145	-0.0433593	7.24739	0.0116373	0.836451					-0.0432743	7.20849	0.0289749	3.53935									-0.0499154	9.37511	0.0450542	7.75703	-0.0488402	9.0009	0.0475908	8.57778	-0.0530122	10.4972	0.0217644	2.16718	-0.0537684	10.7746	0.0319195	4.1526
Abdominal
'Total lean tissue volume (2.0)'																																					-0.00303937	0.0969136	-0.0833019	11.3261					-0.0463775	3.9557	-0.0775017	9.96086
'Total adipose tissue volume (2.0)'																																	0.0501457	4.54215	-0.136587	29.1587	0.0572473	5.74741	-0.125041	24.609	-0.00480032	0.161736	-0.079881	10.5547	0.00173268	0.0529464	-0.08811	12.67	0.00556098
Blood
'Mean corpuscular haemoglobin concentration (2.0)'																	0.0861332	8.02039	-0.0740441	6.09923
'Mean sphered cell volume (2.0)'																					0.0842236	7.68849	-0.0386781	1.99917
'Immature reticulocyte fraction (0.0)'																																					0.0114882	1.42922	-0.0360286	10.1044
'Volume of Li-Hep plasma held by UKB (0.0)'	-0.00491982	0.439394	0.0321598	8.51605
'Volume of serum held by UKB (0.0)'									-0.0262379	5.86708	0.0340338	9.43802
'Sodium in urine (0.0)'									0.0256548	5.65189	-0.0321858	8.53894
'Glycated haemoglobin (HbA1c) (0.0)'																									0.0343878	9.28479	-0.0158158	2.36657
'Aspartate aminotransferase (0.0)'									-0.0311456	7.75676	0.0213891	3.96365	-0.0325064	8.39035	0.0188079	3.17677
'SHBG (0.0)'																																	0.00495054	0.405249	0.0467947	14.999	0.00234724	0.163881	0.0431397	12.885
'Red blood cell (erythrocyte) distribution width (2.0)'									-0.0844711	7.74766	0.0592693	4.10282					-0.0850325	7.83607	0.0793315	6.91533	-0.086662	8.10795	0.0650845	4.84175
'Platelet crit (0.0)'													-0.0296063	7.21214	0.027442	6.28779	-0.0333023	8.94567	0.0281734	6.60172	-0.0328369	8.71647	0.031005	7.86052
'Potassium in urine (0.0)'									0.0313382	8.12456	-0.0307605	7.8544					0.0302584	7.61545	-0.0291562	7.13194	0.0297471	7.38192	-0.0308993	7.93017
'Red blood cell (erythrocyte) count (0.0)'																	-0.040337	12.7897	0.029856	7.33626	-0.0395623	12.3321	0.0258649	5.65875
'Red blood cell (erythrocyte) distribution width (1.0)'									-0.0960545	12.7037	0.07092	7.22651	-0.0931274	11.9835	0.0706774	7.18591	-0.0876251	10.6871	0.0818696	9.43479	-0.0837328	9.81785	0.0839017	9.87362
'Platelet count (0.0)'									-0.0341366	9.36957	0.0278349	6.44991	-0.0340556	9.32842	0.0273847	6.2641	-0.0371646	10.9686	0.0315166	8.10054	-0.0350577	9.83902	0.0329864	8.80926
'Apolipoprotein A (0.0)'																									-0.0338754	8.31767	0.0319553	7.46823					-0.0170067	2.48328	0.0417376	12.1409	-0.015137	2.05131	0.0411939	11.8668									-0.00195932
'Gamma glutamyltransferase (0.0)'									0.0316166	7.99751	-0.0296663	7.1218	0.0309621	7.69669	-0.0312367	7.82675	0.0364678	10.4093	-0.0323778	8.36965	0.0413047	13.1457	-0.0375112	10.9962
'Glucose (0.0)'									0.0372219	9.93674	-0.0202502	3.3423	0.0321286	7.57432	-0.0182719	2.80813	0.037855	10.2486	-0.0245641	4.68253	0.041512	12.1782	-0.0272988	5.6501
'Total protein (0.0)'									-0.0364039	9.53491	0.0256424	5.04585	-0.0418145	12.3486	0.03102	7.10974	-0.0403474	11.5442	0.0381507	10.4212	-0.042952	12.9845	0.0392009	10.9635
'Urate (1.0)'									0.0767977	7.69538	-0.071185	6.70035	0.0780446	7.92782	-0.0721031	6.86311	0.0809252	8.47396	-0.0662523	5.89487	0.0861886	9.52035	-0.0801487	8.33888
'Haematocrit percentage (1.0)'	0.0296502	1.63079	-0.0716844	7.3511					0.0768262	8.37106	-0.0923308	11.7893	0.0926335	11.8641	-0.0827495	9.61045
'Haematocrit percentage (2.0)'					0.0377651	1.92386	-0.102012	10.9787	0.0585514	4.01643	-0.0995572	10.5086	0.0657678	4.92544	-0.0836413	7.61321
'Creatinine (0.0)'									0.0433822	14.428	-0.0469553	16.7747	0.0444364	15.0993	-0.0405186	12.6913	0.0349985	9.6428	-0.0367545	10.5855	0.0335337	8.90906	-0.0396133	12.1782					0.0204923	3.68841	-0.0323555	8.33918
'Haemoglobin concentration (2.0)'					0.0444761	2.51462	-0.111521	12.9872	0.0776451	6.64191	-0.110375	12.7602	0.0821025	7.34936	-0.100757	10.7539	0.0672961	5.12987	-0.0832404	7.55106
'Alkaline phosphatase (0.0)'									-0.0418883	13.5114	0.0243883	5.00912	-0.04571	15.9405	0.0225317	4.3564	-0.0425203	13.8929	0.0344203	9.37546	-0.0415389	13.2939	0.0343052	9.31747
'Alanine aminotransferase (0.0)'									0.0271276	6.05584	-0.0306754	7.57288	0.0251237	5.27779	-0.0319128	8.14334					0.0240059	4.86581	-0.0296338	7.11942									0.0135812	1.86064	-0.0301955	7.28405	0.0194871	3.388	-0.0373972	10.8333									0.0113023
'Mean corpuscular volume (2.0)'									0.129938	17.417	-0.0933664	9.3225	0.13083	17.6363	-0.107152	12.0732	0.146262	21.8691	-0.114976	13.8051	0.141711	20.5519	-0.105118	11.6473	0.0420126	2.28674	-0.081033	7.18256
'Cystatin C (0.0)'									0.052596	20.8393	-0.0457777	15.9923	0.0560267	23.5319	-0.0428871	14.1344	0.037398	10.9156	-0.0331424	8.74185	0.0386808	11.6265	-0.0366319	10.5254	0.0363925	10.3817	-0.0305674	7.5177	0.0398644	12.306	-0.0406213	12.7435					0.0284634	6.61401	-0.0349918	9.57401
'Mean corpuscular haemoglobin (2.0)'									0.138006	19.5514	-0.0974501	10.0923	0.135696	18.9125	-0.114593	13.7033	0.15727	25.1756	-0.126287	16.5046	0.150747	23.1605	-0.119076	14.7442	0.039912	2.10182	-0.0831991	7.53486									0.0832913	7.55018	-0.0150888	0.496534
'Neutrophill count (0.0)'									0.04103	13.1956	-0.032903	8.74453	0.0467199	16.8771	-0.0324324	8.51749									0.0428484	14.3272	-0.0335957	9.07856	0.0400035	12.5794	-0.0354004	10.0037	0.0307397	7.72376	-0.0163788	2.53653	0.0372493	11.0206	-0.021438	4.01877
'Urea (0.0)'									0.0449553	15.4311	-0.0470687	16.8471	0.0454612	15.7624	-0.043725	14.6492	0.0407442	12.8077	-0.0501008	19.005	0.0409597	12.9356	-0.049265	18.4035	0.0360338	10.1836	-0.0441212	14.8845	0.0395849	12.1347	-0.0397208	12.2075
'C-reactive protein (0.0)'									0.032965	8.62543	-0.0152969	2.25197	0.033419	8.84589	-0.0170486	2.69574									0.0464758	16.4259	-0.0253605	5.35547	0.0458422	15.9972	-0.0232333	4.58469	0.0154805	2.29809	-0.0300044	7.18848	0.0169784	2.67863	-0.0351143	9.61901
'HDL cholesterol (0.0)'									-0.0408226	11.8188	0.0454293	14.4619	-0.0383383	10.5084	0.051148	18.1254									-0.0450367	14.2241	0.0458885	14.7265	-0.0428312	12.934	0.0453266	14.3847	-0.0268692	5.49387	0.0511412	17.9302	-0.0228751	4.13374	0.0534322	19.5326									-0.00646725
'Haemoglobin concentration (1.0)'	0.0466351	3.44165	-0.0742916	7.84863	0.0535279	4.37341	-0.0726357	7.54962	0.0961314	12.7229	-0.101898	14.2047	0.109281	16.2323	-0.100015	13.7197	0.080907	9.21082	-0.0806991	9.18587	0.0899357	11.2213	-0.0802464	9.08908													0.0769653	8.41098	-0.047481	3.51158
'Mean corpuscular volume (1.0)'									0.134874	24.3521	-0.108296	15.9513	0.129402	22.4714	-0.107061	15.6162	0.127897	21.9644	-0.124038	20.7455	0.134016	24.0481	-0.11717	18.586	0.0301468	1.67257	-0.0898223	11.1894	0.0412272	2.78572	-0.0704514	7.1295					0.0866819	10.4897	-0.00803648	0.266344
'Mean sphered cell volume (0.0)'	0.0190971	3.27432	-0.0302495	7.36424					0.0578002	24.9845	-0.0414574	13.2523	0.0550788	22.7679	-0.040016	12.4015	0.0671872	33.4302	-0.0602952	27.1613	0.0671745	33.4199	-0.0542441	22.1468	0.01619	2.47633	-0.0433322	14.3912	0.0190184	3.24563	-0.0347637	9.5245
'White blood cell (leukocyte) count (0.0)'									0.0557944	23.7475	-0.0451451	15.8389	0.0613338	28.5149	-0.0442702	15.2653	0.0382047	11.5495	-0.0358811	10.2962	0.0392021	12.1217	-0.0360422	10.3819	0.0577042	25.3503	-0.0457957	16.259	0.0571347	24.8565	-0.052942	21.4525	0.0384124	11.6883	-0.0198864	3.52699	0.0446765	15.5432	-0.0316071	8.0661
'Lymphocyte count (0.0)'									0.0536089	21.9591	-0.0499728	19.1985	0.0572945	24.9599	-0.0496138	18.9404	0.038496	11.6993	-0.043544	14.7916	0.0401777	12.6777	-0.0454995	16.0766	0.0526739	21.2376	-0.0464044	16.6498	0.0592864	26.6607	-0.05825	25.7537	0.029911	7.34735	-0.0184589	3.10126	0.0335196	9.05812	-0.0338777	9.15408
'Monocyte count (0.0)'									0.0410617	13.2148	-0.0354659	10.048	0.0398165	12.4705	-0.028496	6.72286	0.0380651	11.4552	-0.0385871	11.7786	0.0361056	10.3789	-0.0357152	10.1936	0.0287168	6.81625	-0.0361895	10.4224	0.0253342	5.43592	-0.038994	11.9837	0.0328738	8.73792	-0.0132464	1.79469	0.0324745	8.54371	-0.0317148	8.10587
'Mean corpuscular haemoglobin (1.0)'	0.0785493	8.74045	-0.0398317	2.62271	0.0764745	8.31884	-0.0554636	4.64536	0.140133	26.2344	-0.107619	15.7617	0.134274	24.142	-0.113259	17.3906	0.138866	25.7698	-0.134892	24.4065	0.140117	26.224	-0.126689	21.6073	0.0278443	1.47648	-0.0891159	11.0249	0.0385757	2.49282	-0.074187	7.83698					0.0906937	11.4178	-0.00732096	0.237959
'Mean corpuscular haemoglobin concentration (0.0)'	0.0211082	3.95215	-0.0302887	7.50453	0.02489	5.28428	-0.0422049	13.9216	0.0554354	23.454	-0.0485834	18.2159	0.055971	23.8926	-0.0501189	19.3375	0.0656803	32.5507	-0.0652481	32.2129	0.0620796	29.1756	-0.0649904	31.9642	0.0161705	2.50852	-0.0412521	13.3399	0.0188307	3.24053	-0.0426745	14.2219	0.0361232	10.4205	-0.00827939	0.879261	0.0346006	9.61924	-0.00773681	0.798849
'High light scatter reticulocyte percentage (0.0)'									0.0609478	27.6819	-0.0515722	20.0718	0.0628761	29.4061	-0.0586245	25.6939	0.0612766	27.957	-0.0646381	31.0825	0.0634304	29.8952	-0.0605979	27.4242	0.0298642	7.21042	-0.0444698	15.1152	0.0281084	6.45577	-0.0454469	15.753	0.0279824	6.41218	-0.046811	16.5116	0.0357987	10.0774	-0.0543021	21.9728									0.00408243
'Reticulocyte percentage (0.0)'									0.068541	34.7729	-0.0573359	24.6081	0.0712163	37.4707	-0.063685	30.1623	0.0695797	35.7882	-0.0717289	38.0678	0.0712675	37.5033	-0.0700785	36.3751	0.0289581	6.8173	-0.0464156	16.396	0.0281395	6.4687	-0.0482434	17.6494	0.0316542	8.0275	-0.0438614	14.5928	0.0406461	12.7805	-0.0495471	18.433									0.00729752
'High light scatter reticulocyte count (0.0)'									0.0582024	25.3213	-0.0530418	21.1834	0.0604735	27.268	-0.0591615	26.1506	0.0551493	22.8106	-0.0598702	26.792	0.0571362	24.4222	-0.0563377	23.8219	0.0301936	7.35616	-0.0406161	12.7365	0.027941	6.38639	-0.0426734	13.9815	0.0288742	6.78727	-0.0492157	18.1662	0.0362945	10.3387	-0.0575406	24.5664									0.00319991
'Haematocrit percentage (0.0)'	0.0321767	8.41525	-0.0502605	19.3934	0.0278257	6.45616	-0.059936	27.2406	0.073302	40.3451	-0.0872432	56.7983	0.0755082	42.7547	-0.0821335	50.454	0.0573792	25.0529	-0.0615086	28.7265	0.0607507	27.9783	-0.0646937	31.6821	0.0243274	5.06593	-0.0323982	8.50185	0.0252807	5.42237	-0.0364845	10.5958	0.0450167	15.7682	-0.020783	3.80623	0.0476145	17.5462	-0.0308715	7.72543
'Reticulocyte count (0.0)'									0.0645134	30.9087	-0.0588574	25.8846	0.0674303	33.686	-0.0643905	30.8144	0.0609646	27.682	-0.0648133	31.2464	0.0626501	29.186	-0.0641664	30.6417	0.0289365	6.80805	-0.0411749	13.0684	0.0273	6.12435	-0.0439901	14.809	0.0320028	8.19064	-0.0465694	16.3498	0.0401936	12.5141	-0.0534943	21.3489									0.00595822
'Triglycerides (0.0)'									0.0545499	22.3359	-0.0580764	25.2141	0.0566186	23.9959	-0.0601253	26.9658	0.0394984	12.0829	-0.0436947	14.6494	0.0451264	15.5378	-0.0490215	18.2322	0.0371204	10.7645	-0.036693	10.5261	0.0388636	11.7246	-0.0403327	12.5647	0.0336117	8.96043	-0.0402233	12.3855	0.029381	7.00149	-0.0473873	16.9235									0.0080794
'Urate (0.0)'									0.0675078	33.7244	-0.0610885	27.7902	0.0673732	33.5937	-0.0670623	33.3134	0.0712262	37.4231	-0.0660332	32.3662	0.069851	36.0265	-0.0687586	35.0173	0.0231353	4.55705	-0.0341405	9.20237	0.021954	4.15518	-0.0398379	12.2706	0.0291662	6.90541	-0.0334962	8.8026	0.0286152	6.67036	-0.0393514	11.9044									0.00715628
'Red blood cell (erythrocyte) distribution width (0.0)'	-0.0362848	10.5134	0.0451643	15.8162	-0.0399672	12.6018	0.0474848	17.413	-0.0891178	59.2049	0.066171	33.057	-0.0888127	58.8063	0.0683943	35.2633	-0.0901464	60.5257	0.0875063	57.2215	-0.0911449	61.8567	0.0839768	52.7652	-0.0109198	1.33908	0.0427433	14.2657	-0.0222849	4.33725	0.0505023	19.597	-0.0434559	14.7475	0.00742689	0.752781	-0.0415781	13.5666	0.00202721	0.147498	-0.0352991	9.97054	-0.0121065	1.56911					-0.03404
'Haemoglobin concentration (0.0)'	0.0406498	13.0074	-0.0636802	30.6103	0.0388711	11.9604	-0.0771054	44.4945	0.0948869	67.0053	-0.107063	85.1277	0.0977323	71.0346	-0.102806	78.5695	0.0835922	52.1673	-0.0877363	57.5181	0.0851354	54.0798	-0.090674	61.372	0.0311888	7.93552	-0.0491294	18.5904	0.032733	8.6688	-0.0531817	21.6401	0.0606452	27.9351	-0.024545	5.09762	0.0623881	29.5138	-0.0348454	9.65764									0.0182817
'Mean corpuscular volume (0.0)'	0.0536729	22.081	-0.056567	24.3393	0.0584725	26.0507	-0.0638582	30.8026	0.132433	129.951	-0.103812	80.079	0.13369	132.429	-0.104658	81.3994	0.146892	159.815	-0.136073	137.45	0.150723	168.291	-0.134286	133.857	0.0324523	8.53647	-0.0864908	55.779	0.042063	13.8466	-0.0855033	54.5325	0.059952	27.3201	-0.00329593	0.26058	0.0698121	36.7293	-0.00710979	0.708941					0.0347647	9.69386	0.00713821	0.715641	0.031862
'Mean corpuscular haemoglobin (0.0)'	0.0567583	24.5902	-0.0646322	31.5045	0.0631944	30.2786	-0.0764308	43.7338	0.140289	145.824	-0.112392	93.7437	0.142081	149.577	-0.115062	98.2495	0.15899	187.34	-0.149931	166.923	0.160262	190.373	-0.147925	162.463	0.0359931	10.3415	-0.0959325	68.4236	0.0448771	15.6529	-0.0949185	67.0021	0.0713289	38.2994	-0.00719792	0.720287	0.0785029	46.2021	-0.0100566	1.17343	0.034815	9.71774	0.00764352	0.788956	0.0347742	9.6985	0.00907725	1.01121	0.0345022
Cognition
'Number of symbol digit matches made correctly (0.0)'
'Number of symbol digit matches attempted (0.0)'
'Number of symbol digit matches attempted (2.0)'
'Number of symbol digit matches made correctly (2.0)'
'Duration to first press of snap-button in each round (2.7)'
'Touchscreen duration (2.0)'																	-0.0311675	8.24181	0.0290094	7.24353	-0.0274985	6.55816	0.0288276	7.16043
'Mean time to correctly identify matches (2.0)'																									0.0322651	8.29844	-0.0270849	6.02842
'Touchscreen duration (0.0)'									-0.0337446	9.60504	0.0277854	6.72627	-0.0289317	7.23712	0.0284492	7.0231	-0.0386573	12.373	0.0364206	11.0912	-0.0353199	10.4506	0.0294995	7.51094
Diagnosis
'Number of operations, self-reported (2.0)'
'Overall health rating (0.0)'																																					0.0295882	7.53839	-0.0195144	3.56513
'Other serious medical condition/disability diagnosed by doctor (2.0)'
'Vascular/heart problems diagnosed by doctor (-7.0 - None of the above)'
'Vascular/heart problems diagnosed by doctor (4 - High blood pressure)'
'Medication for cholesterol, blood pressure or diabetes (2.0)'
'Non-cancer illness code, self-reported (1065 - hypertension)'
'Non-cancer illness code, self-reported (1111 - asthma)'
'Non-cancer illness code, self-reported (1507 - haemochromatosis)'					0.0158287	2.52766	-0.0286869	7.11959
'Bring up phlegm/sputum/mucus on most days (0.0)'									0.0388234	7.29276	-0.016267	1.64826
'Volume of DNA held by UKB (0.0)'													-0.0521794	7.83481	0.0331815	3.50367
'Diagnoses - main ICD10 (G35 - G35 Multiple sclerosis)'
'Diagnoses - secondary ICD10 (E119 - E11.9 Without complications)'																													0.0249691	5.54652	-0.0289252	7.23113
'Diagnoses - secondary ICD10 (Z864 - Z86.4 Personal history of psychoactive substance abuse)'																	0.0250839	5.59013	-0.0301047	7.79778
'Diagnoses - ICD10 (E119 - E11.9 Without complications)'																													0.0244925	5.35875	-0.0303798	7.90992
'Diagnoses - ICD10 (I10 - I10 Essential (primary) hypertension)'
'Number of self-reported non-cancer illnesses (0.0)'
'Long-standing illness, disability or infirmity (2.0)'
'Medication for cholesterol, blood pressure, diabetes, or take exogenous hormones (0.0)'
'Medication for cholesterol, blood pressure, diabetes, or take exogenous hormones (2.0)'																													0.0430779	8.34149	-0.0251205	3.1989
'Non-cancer illness code, self-reported (1261 - multiple sclerosis)'
'Non-cancer illness code, self-reported (1473 - high cholesterol)'
'Treatment/medication code (1140861958 - simvastatin)'
'Diagnoses - secondary ICD10 (D509 - D50.9 Iron deficiency anaemia, unspecified)'													-0.0308426	8.13781	0.0286163	7.10003					-0.0248241	5.4875	0.0295005	7.51319
'Diagnoses - secondary ICD10 (G35 - G35 Multiple sclerosis)'
'Diagnoses - secondary ICD10 (I10 - I10 Essential (primary) hypertension)'																																									0.00361029	0.302348	-0.0294948	7.48693
'Diagnoses - ICD10 (G35 - G35 Multiple sclerosis)'
'Overall health rating (2.0)'																													0.0291896	7.30254	-0.0235548	4.9617					0.0313278	8.32366	-0.0150511	2.29014
'Non-cancer illness code, self-reported (1466 - gout)'									0.0332149	9.32968	-0.0179903	3.13033					0.0333567	9.39838	-0.0359854	10.8476	0.0328218	9.12229	-0.0251792	5.64041
'Operative procedures - secondary OPCS4 (Z274 - Z27.4 Duodenum)'									-0.0312678	8.34521	0.0232609	4.89134	-0.0295454	7.52158	0.0197464	3.67325	-0.0336653	9.5602	0.0239668	5.16505
'Operative procedures - OPCS4 (Z274 - Z27.4 Duodenum)'									-0.0312678	8.34521	0.0232609	4.89134	-0.0295454	7.52158	0.0197464	3.67325	-0.0336653	9.5602	0.0239668	5.16505
'Non-cancer illness code, self-reported (1223 - type 2 diabetes)'																									0.0298909	7.68604	-0.035013	10.2827	0.0240346	5.18148	-0.0293706	7.43565
'Non-cancer illness code, self-reported (1330 - iron deficiency anaemia)'									-0.0440786	15.8682	0.0319514	8.68734	-0.0402475	13.3592	0.030359	7.91006	-0.0361543	10.9173	0.0285215	7.06511	-0.0400203	13.2114	0.0355362	10.5955
'Diagnoses - main ICD10 (D508 - D50.8 Other iron deficiency anaemias)'									-0.032572	8.99834	0.0284448	7.02075	-0.0346796	10.1076	0.0296785	7.5884	-0.0324886	8.95089	0.0294752	7.50196	-0.0309117	8.16768	0.0348886	10.2385
'Diagnoses - main ICD10 (D509 - D50.9 Iron deficiency anaemia, unspecified)'									-0.0379935	11.9867	0.0349179	10.2407	-0.0374817	11.6857	0.0331229	9.28776	-0.0365203	11.1248	0.0389582	12.5872	-0.0318797	8.64463	0.0305299	8.00027
'Diagnoses - secondary ICD10 (D649 - D64.9 Anaemia, unspecified)'									-0.0341947	9.84653	0.026402	6.13422	-0.0314497	8.4348	0.0291496	7.34315	-0.0366263	11.1852	0.0315429	8.49575	-0.0344716	9.99068	0.0327834	9.12191
'Diagnoses - ICD10 (D508 - D50.8 Other iron deficiency anaemias)'									-0.0325439	8.98401	0.0309274	8.18174	-0.036027	10.8517	0.0285115	7.05279	-0.0310143	8.21669	0.0274628	6.59603	-0.0290921	7.30892	0.0342155	9.87433
'Number of treatments/medications taken (0.0)'									0.031462	8.43955	-0.013289	1.89612	0.0313005	8.36	-0.0127507	1.77514
'Diabetes diagnosed by doctor (0.0)'									0.0291698	7.33812	-0.0146566	2.22048	0.0308601	8.13562	-0.0173438	2.93917									0.0293853	7.44009	-0.0305545	7.98309	0.0320349	8.71351	-0.0309988	8.19739
'Non-cancer illness code, self-reported (1220 - diabetes)'													0.0304095	7.92927	-0.0184719	3.2754									0.0370145	11.4186	-0.0352095	10.3904	0.0427382	14.9627	-0.0394617	12.8634
'Treatment/medication code (1140870390 - ferrous sulphate)'									-0.0338484	9.66218	0.0278571	6.75937	-0.0326636	9.04518	0.0273438	6.5371	-0.0321954	8.80231	0.0298635	7.68372	-0.0303213	7.88366	0.031395	8.42191
'Treatment/medication code (1140884600 - metformin)'													0.0304705	7.95844	-0.0152686	2.37845									0.034041	9.76811	-0.0330011	9.21296	0.0346531	10.0917	-0.0317701	8.58811
'Number of treatments/medications taken (2.0)'																																	0.0279952	6.20246	-0.0325255	8.06132	0.0248738	5.0189	-0.0335223	8.53935
'Diagnoses - main ICD10 (D649 - D64.9 Anaemia, unspecified)'									-0.0385627	12.326	0.028266	6.94071	-0.0402188	13.3412	0.035498	10.563	-0.0368993	11.3416	0.0352867	10.458	-0.0384321	12.2422	0.0353959	10.5176
'Operative procedures - secondary OPCS4 (H229 - H22.9 Unspecified diagnostic endoscopic examination of colon)'									-0.0370842	11.4546	0.024635	5.41717	-0.0423505	14.709	0.028192	6.90966	-0.0345988	10.0583	0.024373	5.32203	-0.0334558	9.45118	0.0311879	8.31994
'Diagnoses - ICD10 (D649 - D64.9 Anaemia, unspecified)'									-0.0468773	17.8416	0.0335927	9.53051	-0.0460206	17.2249	0.0394591	12.8787	-0.047992	18.65	0.0433426	15.3967	-0.0468747	17.8314	0.0426687	14.9447
'Diagnoses - secondary ICD10 (Z720 - Z72.0 Tobacco use)'									0.0367961	11.2887	-0.0202895	3.84892	0.0314685	8.44407	-0.020059	3.77444	0.0352814	10.4308	-0.029546	7.53494	0.0367268	11.2438	-0.0269642	6.38037					0.0310806	8.25228	-0.031291	8.35117
'Diagnoses - ICD10 (D509 - D50.9 Iron deficiency anaemia, unspecified)'									-0.0423414	14.703	0.0395734	12.9452	-0.0455281	16.8754	0.0385987	12.3556	-0.0417777	14.3266	0.0412634	14.0281	-0.0370836	11.4491	0.0407155	13.6772					-0.0164375	2.68685	0.0308109	8.11714
'Diagnoses - ICD10 (Z720 - Z72.0 Tobacco use)'									0.0364841	11.1103	-0.0199331	3.73252	0.031304	8.36303	-0.0199355	3.73429	0.0348184	10.1774	-0.0292346	7.3905	0.0364078	11.0619	-0.0272771	6.51495					0.0311391	8.28083	-0.0307612	8.09309
'Diabetes diagnosed by doctor (2.0)'									0.0338676	9.59049	-0.0210725	4.07825	0.0418144	14.2346	-0.0290733	7.24689	0.0326113	8.93764	-0.0292255	7.32446	0.029472	7.42171	-0.0251303	5.57477	0.0419364	14.3183	-0.0423847	14.5947	0.0464576	17.3817	-0.0439109	15.6066
'Diagnoses - secondary ICD10 (F171 - F17.1 Harmful use)'									0.0360646	10.8729	-0.0211816	4.14833	0.0310472	8.23726	-0.0138856	2.03622	0.0342487	9.86994	-0.027997	6.83063	0.0334305	9.43796	-0.0250168	5.57541	0.0352874	10.4438	-0.0321594	8.78343	0.0390456	12.6158	-0.0417086	14.2803
'Diagnoses - ICD10 (F171 - F17.1 Harmful use)'									0.0349642	10.2625	-0.0205773	3.94424	0.0301758	7.81792	-0.0132581	1.88979	0.0329057	9.16449	-0.0273991	6.56834	0.0323753	8.89423	-0.0245298	5.38286	0.0351412	10.3633	-0.0321641	8.7858	0.0392263	12.7258	-0.0418708	14.3855
Mental Health
'Health satisfaction (2.0)'
'Risk taking (0.0)'																									0.0247617	5.32141	-0.0313938	8.1715	0.0325718	8.74923	-0.0361063	10.5871
'Ever taken cannabis (0.0)'																	0.0485973	13.5292	-0.0394966	9.19975	0.0439336	11.1911	-0.037969	8.55206
[truncated: 23 more columns]

## Sheet: Supplementary Table 2
Supplementary Table 2: Results for the univariate genome wide association study (GWAS) on T2* and QSM image derived phenotypes. The P values provided are two-sided, unadjusted values. This table provides the results of the univariate genome wide association study for lead genetic variants with -log10P> 7.5 in the discovery sample, resulting in 517 associations. For each variant/IDP associations, …
Cluster index	pheno	Modality	Region	Side	rsid	chr	pos	a1	a2	af	info	p.value (-log10)	beta	se	p.value.repro (-log10)	beta.repro	se.repro	nominal	beta signs (discovery/replication)
1	V0007	QSM	Pallidum	Left	rs782408252	X	53060049	CT	C	0.17466	0.78121	10.834	-0.07988	0.011825	2.3096	-0.046484	0.016519	1	--
1	V0008	QSM	Pallidum	Right	rs782408252	X	53060049	CT	C	0.17466	0.78121	9.9882	-0.07651	0.011832	2.2383	-0.045602	0.016518	1	--
1	V0026	T2_st	Pallidum	Right	rs34477096	X	53158049	T	TCA	0.81783	0.97318	8.2197	-0.063189	0.01086	0.9233	-0.023559	0.015123	0	--
2	V0005	QSM	Putamen	Left	rs413034	01	110432565	C	G	0.4493	0.98437	10.461	-0.067782	0.010225	3.4941	-0.052363	0.014548	1	--
2	V0006	QSM	Putamen	Right	rs413034	01	110432565	C	G	0.4493	0.98437	9.5404	-0.064515	0.010227	3.7752	-0.054781	0.014552	1	--
2	V0024	T2_st	Putamen	Right	rs413034	01	110432565	C	G	0.4493	0.98437	7.9864	0.058506	0.010214	2.3046	0.040858	0.014539	1	++
3	V0004	QSM	Caudate	Right	rs3851294	01	205130413	A	G	0.90958	1	8.7481	-0.10536	0.017504	1.3439	-0.049351	0.02465	1	--
3	V0005	QSM	Putamen	Left	rs3851294	01	205130413	A	G	0.90958	1	9.1835	-0.10823	0.017513	2.6185	-0.074748	0.024624	1	--
3	V0006	QSM	Putamen	Right	rs3851294	01	205130413	A	G	0.90958	1	7.6473	-0.097977	0.017516	1.86	-0.060729	0.024658	1	--
4	V0023	T2_st	Putamen	Left	rs146954913	01	212628063	CTTT	C	0.35033	0.97188	7.9059	-0.060899	0.010691	0.93282	-0.023867	0.015213	0	--
5	V0006	QSM	Putamen	Right	rs6658697	01	166728756	A	G	0.21707	0.99369	7.6731	0.068394	0.012204	1.07	-0.030065	0.01746	0	+-
6	V0015	QSM	SubstNigra	Left	rs185020611	02	190190799	A	G	0.038378	0.98593	38.045	0.33975	0.026031	24.801	0.39405	0.037628	1	++
6	V0033	T2_st	SubstNigra	Left	rs185020611	02	190190799	A	G	0.038378	0.98593	23.433	-0.26429	0.026031	15.666	-0.30986	0.037662	1	--
6	V0034	T2_st	SubstNigra	Right	rs185020611	02	190190799	A	G	0.038378	0.98593	31.518	-0.30806	0.026014	14.703	-0.29987	0.037694	1	--
6	V0016	QSM	SubstNigra	Right	2:190323184_CA_C	02	190323184	CA	C	0.037818	0.95975	43.863	0.37201	0.026488	22.025	0.37931	0.038539	1	++
6	V0005	QSM	Putamen	Left	rs10206543	02	190377370	G	A	0.60479	0.9945	9.2245	-0.064359	0.01039	5.7303	-0.069509	0.01457	1	--
6	V0006	QSM	Putamen	Right	rs10206543	02	190377370	G	A	0.60479	0.9945	8.6841	-0.062295	0.010391	5.5459	-0.068259	0.014571	1	--
6	V0023	T2_st	Putamen	Left	rs10206543	02	190377370	G	A	0.60479	0.9945	12.331	0.075058	0.010368	8.9095	0.088474	0.014547	1	++
6	V0024	T2_st	Putamen	Right	rs10206543	02	190377370	G	A	0.60479	0.9945	10.003	0.067112	0.01037	8.9273	0.088557	0.014545	1	++
6	V0032	T2_st	Accumbens	Right	rs766776164	02	190379849	AAGTTGGCAGAGAATATTATCT	A	0.60379	0.99342	7.5688	0.058222	0.010467	0.91682	0.022785	0.014697	0	++
6	V0021	T2_st	Caudate	Left	rs4417750	02	190381931	C	T	0.87869	0.99784	9.5178	0.097657	0.015501	7.0452	0.11531	0.021554	1	++
6	V0022	T2_st	Caudate	Right	rs11896326	02	190404514	T	C	0.142	0.97499	9.6282	-0.092808	0.014639	6.4923	-0.10445	0.020425	1	--
6	V0007	QSM	Pallidum	Left	rs11884632	02	190424842	G	C	0.25609	0.9962	71.271	-0.20835	0.011563	26.835	-0.17639	0.016165	1	--
6	V0008	QSM	Pallidum	Right	rs11884632	02	190424842	G	C	0.25609	0.9962	60.466	-0.1918	0.011581	22.911	-0.16265	0.016188	1	--
6	V0025	T2_st	Pallidum	Left	rs34206448	02	190440809	T	C	0.26168	0.99397	32.893	0.14018	0.011579	10.507	0.10742	0.016157	1	++
6	V0026	T2_st	Pallidum	Right	rs34206448	02	190440809	T	C	0.26168	0.99397	32.968	0.14035	0.011578	8.8194	0.097786	0.016167	1	++
7	V0025	T2_st	Pallidum	Left	rs12997466	02	175321064	G	T	0.32158	0.98302	14.063	-0.084385	0.010869	4.5368	-0.064354	0.015386	1	--
7	V0007	QSM	Pallidum	Left	rs747801301	02	175360245	TGTAG	T	0.18964	0.97977	8.4477	0.076431	0.012942	4.3811	0.074399	0.018144	1	++
7	V0026	T2_st	Pallidum	Right	rs7602123	02	175365518	G	A	0.23086	0.97506	13.861	-0.09286	0.012053	6.756	-0.088587	0.016946	1	--
8	V0005	QSM	Putamen	Left	rs6542526	02	120109389	A	C	0.29196	0.99698	10.785	-0.074807	0.011101	5.5424	-0.073431	0.015681	1	--
8	V0003	QSM	Caudate	Left	rs6751553	02	120113520	A	G	0.32294	0.99659	7.9591	-0.061738	0.010799	2.9012	-0.049401	0.015309	1	--
8	V0006	QSM	Putamen	Right	rs6751553	02	120113520	A	G	0.32294	0.99659	13.412	-0.081713	0.010793	4.4651	-0.063485	0.015316	1	--
8	V0024	T2_st	Putamen	Right	rs6751553	02	120113520	A	G	0.32294	0.99659	9.2215	0.066798	0.010785	6.28	0.076745	0.015287	1	++
8	V0004	QSM	Caudate	Right	rs6726420	02	120120994	T	C	0.30562	0.9982	9.399	-0.068496	0.010946	3.2703	-0.053875	0.015558	1	--
8	V0023	T2_st	Putamen	Left	rs6726420	02	120120994	T	C	0.30562	0.9982	10.087	0.071081	0.010934	4.1749	0.061994	0.015542	1	++
9	V0007	QSM	Pallidum	Left	2:189666936_ATTTGACACTCCTGATTCATCAC_A	02	189666936	ATTTGACACTCCTGATTCATCAC	A	0.017408	0.74541	9.5122	0.2793	0.044346	3.697	0.24734	0.066503	1	++
9	V0016	QSM	SubstNigra	Right	2:189666936_ATTTGACACTCCTGATTCATCAC_A	02	189666936	ATTTGACACTCCTGATTCATCAC	A	0.017408	0.74541	9.1868	0.27407	0.044343	1.8222	0.16207	0.066659	1	++
9	V0026	T2_st	Pallidum	Right	2:189666936_ATTTGACACTCCTGATTCATCAC_A	02	189666936	ATTTGACACTCCTGATTCATCAC	A	0.017408	0.74541	7.7754	-0.25044	0.044366	1.7685	-0.15883	0.066564	1	--
9	V0034	T2_st	SubstNigra	Right	2:189666936_ATTTGACACTCCTGATTCATCAC_A	02	189666936	ATTTGACACTCCTGATTCATCAC	A	0.017408	0.74541	8.7203	-0.26641	0.044338	1.7314	-0.15641	0.066429	1	--
9	V0025	T2_st	Pallidum	Left	rs41265563	02	189848940	A	G	0.073212	1	7.8568	0.11043	0.019452	0.40816	-0.022945	0.02673	0	+-
10	V0010	QSM	Hippocampus	Right	rs16840692	03	133433900	G	A	0.051005	0.98415	12.746	0.16818	0.022824	4.7583	0.14022	0.032629	1	++
10	V0009	QSM	Hippocampus	Left	rs8177186	03	133465201	G	T	0.050379	0.9906	13.598	0.17445	0.022875	5.5731	0.15343	0.032663	1	++
10	V0003	QSM	Caudate	Left	rs4428180	03	133466374	A	G	0.1505	0.98882	17.209	0.1223	0.014159	4.19	0.080464	0.02013	1	++
10	V0004	QSM	Caudate	Right	rs4428180	03	133466374	A	G	0.1505	0.98882	17.313	0.1227	0.01416	5.7255	0.09596	0.020123	1	++
10	V0005	QSM	Putamen	Left	rs4428180	03	133466374	A	G	0.1505	0.98882	35.61	0.17843	0.014145	10.906	0.13636	0.020101	1	++
10	V0006	QSM	Putamen	Right	rs4428180	03	133466374	A	G	0.1505	0.98882	33.654	0.1733	0.014146	9.9381	0.12981	0.020118	1	++
10	V0015	QSM	SubstNigra	Left	rs4428180	03	133466374	A	G	0.1505	0.98882	18.906	0.12833	0.014141	5.9611	0.098108	0.020116	1	++
10	V0016	QSM	SubstNigra	Right	rs4428180	03	133466374	A	G	0.1505	0.98882	22.779	0.14145	0.014139	5.5928	0.094686	0.020118	1	++
10	V0020	T2_st	Thalamus	Right	rs4428180	03	133466374	A	G	0.1505	0.98882	7.9631	-0.081083	0.014178	2.404	-0.058089	0.020147	1	--
10	V0021	T2_st	Caudate	Left	rs4428180	03	133466374	A	G	0.1505	0.98882	21.626	-0.13769	0.014142	7.2069	-0.10894	0.020111	1	--
10	V0022	T2_st	Caudate	Right	rs4428180	03	133466374	A	G	0.1505	0.98882	20.585	-0.13422	0.014145	8.3519	-0.11806	0.020106	1	--
10	V0023	T2_st	Putamen	Left	rs4428180	03	133466374	A	G	0.1505	0.98882	42.458	-0.19467	0.014095	13.899	-0.15498	0.020071	1	--
10	V0024	T2_st	Putamen	Right	rs4428180	03	133466374	A	G	0.1505	0.98882	38.51	-0.18526	0.014106	16.788	-0.17116	0.020057	1	--
10	V0025	T2_st	Pallidum	Left	rs4428180	03	133466374	A	G	0.1505	0.98882	19.867	-0.13181	0.014152	7.8774	-0.11443	0.020119	1	--
10	V0026	T2_st	Pallidum	Right	rs4428180	03	133466374	A	G	0.1505	0.98882	22.482	-0.14057	0.014147	9.9317	-0.12973	0.020113	1	--
10	V0033	T2_st	SubstNigra	Left	rs4428180	03	133466374	A	G	0.1505	0.98882	10.324	-0.093214	0.014161	6.5273	-0.10311	0.020104	1	--
10	V0034	T2_st	SubstNigra	Right	rs4428180	03	133466374	A	G	0.1505	0.98882	16.794	-0.12059	0.014142	7.1703	-0.10867	0.020117	1	--
10	V0019	T2_st	Thalamus	Left	rs6794370	03	133490334	A	C	0.80454	0.99268	7.6134	0.071323	0.012782	1.308	0.035965	0.018284	1	++
11	V0006	QSM	Putamen	Right	rs35650892	03	39510285	G	A	0.56066	0.94965	8.3079	0.060708	0.010373	3.0868	0.04947	0.014779	1	++
11	V0008	QSM	Pallidum	Right	rs35650892	03	39510285	G	A	0.56066	0.94965	13.992	-0.080254	0.010365	5.6428	-0.069844	0.014766	1	--
11	V0007	QSM	Pallidum	Left	rs34457487	03	39510305	G	A	0.55385	0.9532	15.932	-0.085676	0.010331	6.9291	-0.077925	0.0147	1	--
12	V0025	T2_st	Pallidum	Left	rs13313941	03	195733088	T	C	0.53296	0.97748	7.5285	0.05664	0.010213	1.7163	0.034158	0.014587	1	++
12	V0007	QSM	Pallidum	Left	rs34455314	03	195745525	T	TCC	0.62557	0.99764	9.3141	-0.064726	0.010394	3.4091	-0.052683	0.014848	1	--
12	V0016	QSM	SubstNigra	Right	rs406271	03	195776976	T	C	0.31461	1	12.741	0.079864	0.010841	4.1839	0.061414	0.015377	1	++
12	V0026	T2_st	Pallidum	Right	rs111625920	03	195814264	C	T	0.28942	0.99781	8.2272	-0.064575	0.011093	5.5342	-0.074092	0.015835	1	--
12	V0034	T2_st	SubstNigra	Right	rs111625920	03	195814264	C	T	0.28942	0.99781	9.1459	-0.06829	0.011075	4.7558	-0.067992	0.015826	1	--
12	V0008	QSM	Pallidum	Right	rs9867473	03	195831098	A	C	0.57088	0.99577	11.787	-0.072125	0.010206	5.1245	-0.064873	0.014477	1	--
12	V0015	QSM	SubstNigra	Left	rs9867473	03	195831098	A	C	0.57088	0.99577	14.562	-0.080623	0.010194	5.5637	-0.067882	0.014465	1	--
13	V0004	QSM	Caudate	Right	rs2109557	03	52448913	A	G	0.95142	0.9984	7.7401	0.13208	0.023458	2.9174	0.10808	0.033384	1	++
13	V0023	T2_st	Putamen	Left	rs2878549	03	52449047	T	C	0.95145	0.99894	8.6518	-0.14005	0.023408	3.4539	-0.11922	0.033346	1	--
13	V0005	QSM	Putamen	Left	rs968588	03	52489564	A	T	0.94286	0.98941	9.2974	0.1355	0.021781	6.8955	0.16495	0.031201	1	++
13	V0024	T2_st	Putamen	Right	rs1011063	03	52506848	C	T	0.79962	0.99078	7.6144	-0.070571	0.012646	3.7392	-0.066887	0.017866	1	--
14	V0014	QSM	Accumbens	Right	3:190635692_AT_A	03	190635692	AT	A	0.4251	0.93834	7.9955	0.060245	0.010511	1.9151	0.037441	0.014929	1	++
15	V0017	QSM	WMH	Original	rs35518360	04	103146890	A	T	0.079296	0.9431	9.3414	-0.12039	0.019303	4.789	-0.11776	0.027304	1	--
15	V0018	QSM	WMH	Reg. out WMH Volume	rs35518360	04	103146890	A	T	0.079296	0.9431	8.4333	-0.1139	0.019305	3.901	-0.10477	0.027309	1	--
15	V0003	QSM	Caudate	Left	rs13107325	04	103188709	C	T	0.070326	1	69.091	0.3497	0.01972	40.704	0.37872	0.027959	1	++
15	V0004	QSM	Caudate	Right	rs13107325	04	103188709	C	T	0.070326	1	71.809	0.35587	0.019675	39.76	0.37433	0.027973	1	++
15	V0007	QSM	Pallidum	Left	rs13107325	04	103188709	C	T	0.070326	1	103.71	0.42844	0.019623	40.314	0.3764	0.027926	1	++
15	V0008	QSM	Pallidum	Right	rs13107325	04	103188709	C	T	0.070326	1	105.51	0.43184	0.019606	38.652	0.36776	0.027886	1	++
15	V0013	QSM	Accumbens	Left	rs13107325	04	103188709	C	T	0.070326	1	14.549	-0.1567	0.019823	4.8801	-0.12254	0.02811	1	--
15	V0014	QSM	Accumbens	Right	rs13107325	04	103188709	C	T	0.070326	1	10.652	-0.13244	0.019785	2.7123	-0.086998	0.028062	1	--
15	V0015	QSM	SubstNigra	Left	rs13107325	04	103188709	C	T	0.070326	1	81.826	0.37994	0.019647	46.48	0.40456	0.027885	1	++
15	V0016	QSM	SubstNigra	Right	rs13107325	04	103188709	C	T	0.070326	1	91.395	0.40229	0.019658	44.772	0.39619	0.027842	1	++
15	V0021	T2_st	Caudate	Left	rs13107325	04	103188709	C	T	0.070326	1	27.749	-0.21896	0.019751	24.94	-0.29437	0.028028	1	--
15	V0022	T2_st	Caudate	Right	rs13107325	04	103188709	C	T	0.070326	1	29.078	-0.22449	0.019764	20.223	-0.2637	0.028018	1	--
15	V0025	T2_st	Pallidum	Left	rs13107325	04	103188709	C	T	0.070326	1	52.527	-0.30347	0.019696	26.271	-0.30197	0.027983	1	--
15	V0026	T2_st	Pallidum	Right	rs13107325	04	103188709	C	T	0.070326	1	65.68	-0.33958	0.019653	30.328	-0.32446	0.027902	1	--
15	V0033	T2_st	SubstNigra	Left	rs13107325	04	103188709	C	T	0.070326	1	46.524	-0.28525	0.019705	25.999	-0.29948	0.027903	1	--
15	V0034	T2_st	SubstNigra	Right	rs13107325	04	103188709	C	T	0.070326	1	60.21	-0.3248	0.019654	24.484	-0.29036	0.027914	1	--
15	V0006	QSM	Putamen	Right	rs56295373	04	103203113	C	G	0.096791	0.99511	7.8684	0.097817	0.017217	0.41343	0.020837	0.024034	0	++
15	V0005	QSM	Putamen	Left	rs7699542	04	103218448	C	T	0.092483	0.99379	7.6366	0.098081	0.017548	0.24553	0.014089	0.024684	0	++
16	V0003	QSM	Caudate	Left	rs13105682	04	102702364	T	G	0.056979	0.94034	30.644	0.26449	0.022661	24.483	0.33417	0.032126	1	++
16	V0004	QSM	Caudate	Right	rs13105682	04	102702364	T	G	0.056979	0.94034	32.518	0.27222	0.022618	21.43	0.31222	0.032181	1	++
16	V0007	QSM	Pallidum	Left	rs13105682	04	102702364	T	G	0.056979	0.94034	46.911	0.32867	0.022607	20.342	0.30372	0.032172	1	++
16	V0008	QSM	Pallidum	Right	rs13105682	04	102702364	T	G	0.056979	0.94034	45.024	0.32143	0.022581	19.007	0.29325	0.03219	1	++
16	V0015	QSM	SubstNigra	Left	rs13105682	04	102702364	T	G	0.056979	0.94034	39.436	0.30024	0.022582	24.233	0.33266	0.032153	1	++
16	V0016	QSM	SubstNigra	Right	rs13105682	04	102702364	T	G	0.056979	0.94034	43.154	0.3146	0.022589	23.074	0.32351	0.03208	1	++
16	V0021	T2_st	Caudate	Left	rs13105682	04	102702364	T	G	0.056979	0.94034	12.31	-0.16361	0.02262	16.391	-0.27096	0.032156	1	--
16	V0022	T2_st	Caudate	Right	rs13105682	04	102702364	T	G	0.056979	0.94034	13.275	-0.17043	0.022635	12.231	-0.23198	0.032162	1	--
16	V0025	T2_st	Pallidum	Left	rs13105682	04	102702364	T	G	0.056979	0.94034	21.924	-0.22154	0.022591	10.678	-0.21582	0.032179	1	--
16	V0026	T2_st	Pallidum	Right	rs13105682	04	102702364	T	G	0.056979	0.94034	30.336	-0.26202	0.022568	13.833	-0.24754	0.03214	1	--
16	V0033	T2_st	SubstNigra	Left	rs13105682	04	102702364	T	G	0.056979	0.94034	23.471	-0.22949	0.022584	11.945	-0.22891	0.032139	1	--
16	V0034	T2_st	SubstNigra	Right	rs13105682	04	102702364	T	G	0.056979	0.94034	28.132	-0.25197	0.022568	12.373	-0.23333	0.03215	1	--
17	V0019	T2_st	Thalamus	Left	rs6812708	04	15541609	G	A	0.73923	1	9.2455	0.071406	0.011513	1.8638	0.04058	0.016457	1	++
17	V0001	QSM	Thalamus	Left	rs1134634	04	15603069	G	C	0.58762	0.99866	24.822	0.10683	0.010211	13.371	0.10983	0.01452	1	++
17	V0002	QSM	Thalamus	Right	rs1134634	04	15603069	G	C	0.58762	0.99866	27.146	0.11185	0.010205	14.195	0.1134	0.014523	1	++
17	V0007	QSM	Pallidum	Left	rs1134634	04	15603069	G	C	0.58762	0.99866	9.1485	0.063128	0.010237	2.469	0.042682	0.014567	1	++
17	V0008	QSM	Pallidum	Right	rs1134634	04	15603069	G	C	0.58762	0.99866	8.6386	0.061203	0.010238	0.70756	0.018845	0.014576	0	++
17	V0022	T2_st	Caudate	Right	rs1134634	04	15603069	G	C	0.58762	0.99866	7.6814	-0.057408	0.010238	3.0369	-0.048301	0.014569	1	--
17	V0023	T2_st	Putamen	Left	rs1134634	04	15603069	G	C	0.58762	0.99866	7.7856	-0.057781	0.010229	4.6449	-0.061696	0.014554	1	--
17	V0025	T2_st	Pallidum	Left	rs1134634	04	15603069	G	C	0.58762	0.99866	12.861	-0.075762	0.010233	5.3019	-0.066564	0.014573	1	--
17	V0026	T2_st	Pallidum	Right	rs1134634	04	15603069	G	C	0.58762	0.99866	11.172	-0.070321	0.01024	3.346	-0.051155	0.014576	1	--
18	V0003	QSM	Caudate	Left	rs76062146	04	102456330	G	A	0.028119	0.97327	7.7948	0.17697	0.031309	6.2187	0.22072	0.044205	1	++
18	V0004	QSM	Caudate	Right	rs76062146	04	102456330	G	A	0.028119	0.97327	11.041	0.21339	0.03127	6.7791	0.23149	0.044199	1	++
18	V0007	QSM	Pallidum	Left	rs76062146	04	102456330	G	A	0.028119	0.97327	14.353	0.24489	0.031204	8.8345	0.26676	0.044064	1	++
18	V0008	QSM	Pallidum	Right	rs76062146	04	102456330	G	A	0.028119	0.97327	13.062	0.23318	0.031236	6.7797	0.2313	0.044161	1	++
18	V0015	QSM	SubstNigra	Left	rs76062146	04	102456330	G	A	0.028119	0.97327	8.5316	0.18527	0.031203	8.873	0.26762	0.044101	1	++
18	V0016	QSM	SubstNigra	Right	rs76062146	04	102456330	G	A	0.028119	0.97327	11.264	0.21532	0.031215	8.4221	0.25949	0.043991	1	++
18	V0026	T2_st	Pallidum	Right	rs76062146	04	102456330	G	A	0.028119	0.97327	9.8315	-0.20023	0.031231	5.9953	-0.21536	0.044017	1	--
19	V0004	QSM	Caudate	Right	rs28584184	04	103685218	C	T	0.030896	0.98675	10.604	0.1975	0.029576	4.1976	0.15697	0.039229	1	++
19	V0007	QSM	Pallidum	Left	rs28584184	04	103685218	C	T	0.030896	0.98675	10.617	0.19763	0.029576	2.3606	0.11197	0.039267	1	++
19	V0008	QSM	Pallidum	Right	rs28584184	04	103685218	C	T	0.030896	0.98675	12.629	0.21657	0.029537	2.5975	0.11862	0.039264	1	++
19	V0015	QSM	SubstNigra	Left	rs28584184	04	103685218	C	T	0.030896	0.98675	11.435	0.20556	0.029561	4.2499	0.15817	0.03925	1	++
19	V0016	QSM	SubstNigra	Right	rs28584184	04	103685218	C	T	0.030896	0.98675	11.335	0.2046	0.029561	3.8687	0.14949	0.039154	1	++
20	V0007	QSM	Pallidum	Left	rs71614699	04	102540919	A	G	0.011588	0.87058	10.914	0.34236	0.050481	2.6256	0.22053	0.072532	1	++
20	V0008	QSM	Pallidum	Right	rs71614699	04	102540919	A	G	0.011588	0.87058	10.044	0.3271	0.050434	1.8246	0.17627	0.072435	1	++
21	V0006	QSM	Putamen	Right	rs4148155	04	89054667	A	G	0.11551	0.99988	7.5644	0.087325	0.015705	1.7704	0.053721	0.022498	1	++
21	V0023	T2_st	Putamen	Left	rs4148155	04	89054667	A	G	0.11551	0.99988	7.8784	-0.089178	0.015685	1.8629	-0.055358	0.022457	1	--
21	V0024	T2_st	Putamen	Right	rs4148155	04	89054667	A	G	0.11551	0.99988	10.781	-0.10565	0.015681	1.8996	-0.056034	0.022456	1	--
22	V0006	QSM	Putamen	Right	rs140659812	04	38622478	A	AGCATATGTATATATCTATACATACACAT	0.33534	0.93436	8.5761	0.065723	0.011038	5.7276	0.074839	0.015691	1	++
22	V0023	T2_st	Putamen	Left	rs140659812	04	38622478	A	AGCATATGTATATATCTATACATACACAT	0.33534	0.93436	8.9362	-0.067114	0.011022	7.6295	-0.087568	0.015668	1	--
22	V0024	T2_st	Putamen	Right	rs140659812	04	38622478	A	AGCATATGTATATATCTATACATACACAT	0.33534	0.93436	9.9899	-0.071267	0.01102	6.842	-0.082519	0.015676	1	--
22	V0005	QSM	Putamen	Left	4:38660904_CATTA_C	04	38660904	CATTA	C	0.3651	0.99212	7.9232	0.059862	0.010496	6.065	0.073221	0.01487	1	++
23	V0007	QSM	Pallidum	Left	rs773750393	04	23932698	AG	A	0.24997	0.97324	8.9575	-0.071617	0.011747	11.489	-0.11679	0.016742	1	--
24	V0024	T2_st	Putamen	Right	rs2046814	04	185704176	G	T	0.57348	0.99312	7.7183	-0.057253	0.010184	0.85482	-0.021296	0.014418	0	--
24	V0026	T2_st	Pallidum	Right	rs11726327	04	185732658	A	G	0.62406	0.94546	7.6183	-0.059331	0.010629	1.3913	-0.030876	0.015079	1	--
25	V0017	QSM	WMH	Original	rs10052710	05	82860025	T	G	0.19689	0.99734	18.745	-0.11384	0.012601	4.4664	-0.074661	0.018009	1	--
25	V0018	QSM	WMH	Reg. out WMH Volume	rs10052710	05	82860025	T	G	0.19689	0.99734	10.64	-0.084377	0.012612	1.9833	-0.046183	0.018019	1	--
26	V0007	QSM	Pallidum	Left	rs2972190	05	72739879	T	C	0.66785	0.98052	8.6367	-0.064302	0.010758	1.2137	-0.028619	0.015282	0	--
26	V0008	QSM	Pallidum	Right	rs2972190	05	72739879	T	C	0.66785	0.98052	7.8509	-0.061054	0.010759	0.98899	-0.024964	0.01529	0	--
27	V0015	QSM	SubstNigra	Left	rs2274089	06	25488583	C	T	0.097704	1	8.4535	0.099759	0.016885	2	0.062001	0.024065	1	++
27	V0033	T2_st	SubstNigra	Left	rs2274089	06	25488583	C	T	0.097704	1	8.9026	-0.10262	0.016887	1.8828	-0.059679	0.024049	1	--
27	V0025	T2_st	Pallidum	Left	rs2205936	06	25685492	G	C	0.41073	0.98301	9.3304	-0.064643	0.010371	1.2451	-0.027925	0.014663	0	--
27	V0003	QSM	Caudate	Left	rs1800562	06	26093141	G	A	0.076736	0.99695	23.261	0.19049	0.018834	7.2748	0.14787	0.027157	1	++
27	V0004	QSM	Caudate	Right	rs1800562	06	26093141	G	A	0.076736	0.99695	23.888	0.19325	0.018844	6.7919	0.14247	0.027174	1	++
27	V0005	QSM	Putamen	Left	rs1800562	06	26093141	G	A	0.076736	0.99695	47.024	0.27378	0.018809	14.476	0.21435	0.027167	1	++
27	V0006	QSM	Putamen	Right	rs1800562	06	26093141	G	A	0.076736	0.99695	48.973	0.27901	0.018772	16.929	0.2328	0.027161	1	++
27	V0019	T2_st	Thalamus	Left	rs1800562	06	26093141	G	A	0.076736	0.99695	15.719	-0.15524	0.018852	7.3525	-0.149	0.027206	1	--
27	V0020	T2_st	Thalamus	Right	rs1800562	06	26093141	G	A	0.076736	0.99695	18.514	-0.16912	0.018842	3.8273	-0.10343	0.027257	1	--
27	V0021	T2_st	Caudate	Left	rs1800562	06	26093141	G	A	0.076736	0.99695	25.079	-0.19793	0.018818	6.1922	-0.13541	0.027183	1	--
27	V0022	T2_st	Caudate	Right	rs1800562	06	26093141	G	A	0.076736	0.99695	28.51	-0.21125	0.01879	5.7813	-0.13041	0.027199	1	--
27	V0023	T2_st	Putamen	Left	rs1800562	06	26093141	G	A	0.076736	0.99695	45.279	-0.26755	0.018742	11.739	-0.19146	0.027132	1	--
27	V0024	T2_st	Putamen	Right	rs1800562	06	26093141	G	A	0.076736	0.99695	45.62	-0.26864	0.018746	15.532	-0.22201	0.027108	1	--
27	V0026	T2_st	Pallidum	Right	rs1800562	06	26093141	G	A	0.076736	0.99695	12.387	-0.13671	0.018839	3.3803	-0.096039	0.027202	1	--
27	V0002	QSM	Thalamus	Right	rs115740542	06	26123502	T	C	0.073921	0.98607	8.9528	0.11725	0.019237	3.0111	0.091512	0.027742	1	++
27	V0009	QSM	Hippocampus	Left	rs115740542	06	26123502	T	C	0.073921	0.98607	12.307	0.13906	0.019228	6.4758	0.14156	0.027721	1	++
27	V0010	QSM	Hippocampus	Right	rs115740542	06	26123502	T	C	0.073921	0.98607	15.881	0.15922	0.019231	3.189	0.094657	0.027741	1	++
27	V0015	QSM	SubstNigra	Left	rs115740542	06	26123502	T	C	0.073921	0.98607	16.005	0.15987	0.01923	3.5016	0.10011	0.027778	1	++
27	V0016	QSM	SubstNigra	Right	rs115740542	06	26123502	T	C	0.073921	0.98607	12.951	0.14297	0.019239	2.5414	0.08277	0.02776	1	++
27	V0033	T2_st	SubstNigra	Left	rs115740542	06	26123502	T	C	0.073921	0.98607	16.261	-0.16118	0.019226	4.2454	-0.11167	0.027729	1	--
27	V0034	T2_st	SubstNigra	Right	rs115740542	06	26123502	T	C	0.073921	0.98607	8.864	-0.11664	0.019241	3.642	-0.10228	0.027741	1	--
28	V0020	T2_st	Thalamus	Right	rs13191659	06	27001055	C	G	0.086773	0.96526	9.1322	-0.11149	0.018097	0.79562	-0.036039	0.025653	0	--
28	V0023	T2_st	Putamen	Left	rs71559014	06	27122444	A	G	0.08634	0.95002	14.301	-0.14258	0.018202	3.1058	-0.086904	0.025868	1	--
28	V0024	T2_st	Putamen	Right	6:27141207_CTTTTTTTTTTTTTTTTT_C	06	27141207	CTTTTTTTTTTTTTTTTT	C	0.83101	0.79446	16.796	0.12848	0.015066	2.6176	0.064597	0.021284	1	++
28	V0026	T2_st	Pallidum	Right	6:27141207_CTTTTTTTTTTTTTTTTT_C	06	27141207	CTTTTTTTTTTTTTTTTT	C	0.83101	0.79446	7.9492	0.086248	0.015096	0.90479	0.032732	0.021307	0	++
28	V0005	QSM	Putamen	Left	rs34446632	06	27209978	C	T	0.088177	0.94936	18.594	0.16179	0.017984	4.8766	0.11078	0.025423	1	++
28	V0021	T2_st	Caudate	Left	6:27223966_CTCTA_C	06	27223966	CTCTA	C	0.088547	0.92893	12.053	-0.12983	0.018153	1.4215	-0.052976	0.025514	1	--
28	V0003	QSM	Caudate	Left	rs61740410	06	27224588	G	A	0.088639	0.95555	9.6567	0.11353	0.017879	2.9192	0.081884	0.025283	1	++
28	V0004	QSM	Caudate	Right	rs61740410	06	27224588	G	A	0.088639	0.95555	10.245	0.11727	0.017889	2.2268	0.069618	0.025296	1	++
28	V0006	QSM	Putamen	Right	rs61740410	06	27224588	G	A	0.088639	0.95555	20.491	0.16909	0.017863	5.7431	0.12078	0.025285	1	++
28	V0022	T2_st	Caudate	Right	rs61740410	06	27224588	G	A	0.088639	0.95555	10.991	-0.12162	0.017866	1.517	-0.054829	0.025325	1	--
28	V0023	T2_st	Putamen	Left	rs34509358	06	28675236	A	T	0.085794	0.87181	8.4537	-0.11187	0.018935	0.69877	-0.033925	0.026475	0	--
28	V0024	T2_st	Putamen	Right	rs34509358	06	28675236	A	T	0.085794	0.87181	10.688	-0.12698	0.018935	0.99407	-0.043381	0.026478	0	--
29	V0024	T2_st	Putamen	Right	rs55957433	06	31402383	A	G	0.19952	0.97962	8.4334	0.075569	0.012807	2.3298	0.051269	0.018123	1	++
29	V0021	T2_st	Caudate	Left	rs3132471	06	31419201	G	A	0.44764	0.99992	9.4964	0.063493	0.01009	1.8737	0.035631	0.014402	1	++
29	V0025	T2_st	Pallidum	Left	rs2516383	06	31519653	C	A	0.73764	0.99984	9.2931	0.071646	0.01152	0.80812	0.022752	0.016019	0	++
29	V0033	T2_st	SubstNigra	Left	rs760293	06	31611777	T	C	0.81837	1	7.7925	0.073947	0.013085	1.2486	0.035004	0.018346	0	++
29	V0007	QSM	Pallidum	Left	rs3115667	06	31643399	T	C	0.72075	1	17.076	-0.096892	0.011264	4.2109	-0.063653	0.015879	1	--
29	V0008	QSM	Pallidum	Right	rs3115667	06	31643399	T	C	0.72075	1	13.58	-0.085894	0.011271	5.4078	-0.073376	0.015887	1	--
29	V0026	T2_st	Pallidum	Right	rs3115667	06	31643399	T	C	0.72075	1	10.887	0.076388	0.011278	1.9787	0.040662	0.015888	1	++
30	V0003	QSM	Caudate	Left	rs139436607	06	25348616	T	C	0.10442	0.98416	9.0028	0.10134	0.016576	0.72389	0.030709	0.023369	0	++
30	V0004	QSM	Caudate	Right	rs139436607	06	25348616	T	C	0.10442	0.98416	9.2044	0.10249	0.016565	1.3417	0.046749	0.023374	1	++
30	V0021	T2_st	Caudate	Left	rs192533405	06	25392326	G	A	0.063431	0.76541	8.5133	-0.13987	0.023584	1.6798	-0.077335	0.033477	1	--
30	V0022	T2_st	Caudate	Right	rs192533405	06	25392326	G	A	0.063431	0.76541	9.6421	-0.14948	0.02356	1.4791	-0.071313	0.033477	1	--
30	V0005	QSM	Putamen	Left	rs116272812	06	25452783	T	C	0.12336	0.99241	14.609	0.12169	0.015361	7.3438	0.11921	0.021782	1	++
30	V0006	QSM	Putamen	Right	rs116272812	06	25452783	T	C	0.12336	0.99241	14.179	0.11972	0.015354	8.3433	0.12781	0.021779	1	++
30	V0023	T2_st	Putamen	Left	rs116272812	06	25452783	T	C	0.12336	0.99241	15.486	-0.12524	0.015328	4.8581	-0.09467	0.021772	1	--
30	V0024	T2_st	Putamen	Right	rs116272812	06	25452783	T	C	0.12336	0.99241	16.192	-0.12821	0.015327	7.6185	-0.12149	0.021755	1	--
31	V0008	QSM	Pallidum	Right	rs3129907	06	32323745	G	A	0.75576	1	10.972	-0.080121	0.01178	3.2364	-0.056097	0.016299	1	--
31	V0007	QSM	Pallidum	Left	rs3135365	06	32389255	C	A	0.77186	1	14.253	-0.094195	0.012047	3.7427	-0.062378	0.016653	1	--
31	V0016	QSM	SubstNigra	Right	6:32621954_G_A	06	32621954	G	A	0.28896	0.72411	7.7859	-0.073912	0.013084	1.7295	-0.044004	0.018702	1	--
32	V0004	QSM	Caudate	Right	rs3118362	06	28785085	C	T	0.90514	1	8.2383	-0.1004	0.017234	0.81614	-0.034636	0.024219	0	--
32	V0006	QSM	Putamen	Right	rs3118362	06	28785085	C	T	0.90514	1	13.032	-0.12844	0.017227	3.1064	-0.081385	0.024222	1	--
32	V0021	T2_st	Caudate	Left	rs3118362	06	28785085	C	T	0.90514	1	7.6515	0.09636	0.017221	0.668	0.030028	0.024205	0	++
32	V0005	QSM	Putamen	Left	rs3129803	06	29032262	G	A	0.90613	0.96967	12.77	-0.12909	0.017501	2.8076	-0.077814	0.024589	1	--
32	V0022	T2_st	Caudate	Right	rs3128853	06	29364787	C	T	0.95379	1	7.8026	0.13632	0.024103	1.4161	0.070568	0.034071	1	++
32	V0016	QSM	SubstNigra	Right	rs362520	06	29558364	A	G	0.049071	1	9.2164	0.14516	0.023444	0.80512	0.047006	0.033183	0	++
33	V0015	QSM	SubstNigra	Left	rs35405209	06	45428508	T	TA	0.35625	0.97466	7.6325	-0.060218	0.010777	5.7559	-0.072297	0.015116	1	--
33	V0016	QSM	SubstNigra	Right	rs35405209	06	45428508	T	TA	0.35625	0.97466	9.1592	-0.066507	0.010778	5.3132	-0.069115	0.015113	1	--
33	V0006	QSM	Putamen	Right	rs2790094	06	45438472	A	G	0.34894	0.99385	12.393	-0.077847	0.010724	4.0392	-0.059011	0.015077	1	--
33	V0005	QSM	Putamen	Left	rs9472494	06	45451836	C	T	0.35008	0.99798	12.992	-0.079574	0.01069	3.7372	-0.056292	0.015041	1	--
34	V0026	T2_st	Pallidum	Right	rs9262575	06	31012889	A	G	0.45771	0.78772	9.026	0.069571	0.011364	0.43055	0.014486	0.016194	0	++
34	V0024	T2_st	Putamen	Right	rs138979990	06	31035315	A	G	0.3489	0.98592	7.7387	0.05977	0.010616	2.7103	0.046681	0.015064	1	++
34	V0003	QSM	Caudate	Left	6:31072937_CA_C	06	31072937	CA	C	0.15144	0.96004	9.1437	-0.087872	0.014253	0.15815	0.0079716	0.020315	0	-+
34	V0006	QSM	Putamen	Right	6:31072937_CA_C	06	31072937	CA	C	0.15144	0.96004	9.4068	-0.089221	0.014252	0.16475	-0.0082634	0.020323	0	--
34	V0021	T2_st	Caudate	Left	6:31072937_CA_C	06	31072937	CA	C	0.15144	0.96004	9.5866	0.09012	0.014249	0.27826	-0.012855	0.020317	0	+-
34	V0007	QSM	Pallidum	Left	rs2517494	06	31073597	C	G	0.80536	0.99971	10.139	-0.083271	0.012774	2.5072	-0.053297	0.018022	1	--
34	V0025	T2_st	Pallidum	Left	rs3095304	06	31092767	T	C	0.80737	0.99289	8.2235	0.074827	0.012857	1.4483	0.03811	0.018135	1	++
34	V0005	QSM	Putamen	Left	rs751513188	06	31100331	A	AAATA	0.1337	0.95033	7.7715	-0.085003	0.015063	0.18317	-0.0095948	0.021532	0	--
34	V0008	QSM	Pallidum	Right	rs3132492	06	31229016	T	C	0.7426	0.98433	8.2284	-0.067498	0.011594	0.64736	-0.01982	0.016342	0	--
34	V0023	T2_st	Putamen	Left	rs2249742	06	31240721	C	T	0.43775	0.99906	11.001	0.068889	0.010115	0.18649	0.0065317	0.014433	0	++
34	V0004	QSM	Caudate	Right	rs2524079	06	31242174	G	A	0.4117	0.99878	7.972	-0.058391	0.010204	0.11255	-0.0042171	0.014533	0	--
34	V0003	QSM	Caudate	Left	rs2079174	06	31287278	A	G	0.16374	0.94827	8.1747	-0.08082	0.013932	0.050422	0.0027137	0.01969	0	-+
34	V0033	T2_st	SubstNigra	Left	rs3094687	06	31293298	G	C	0.71178	0.71033	7.6938	0.074133	0.013209	0.42162	0.016324	0.018546	0	++
34	V0006	QSM	Putamen	Right	rs9265896	06	31313365	A	G	0.39817	0.96089	7.6046	-0.058486	0.010488	0.17012	-0.0062051	0.014842	0	--
34	V0007	QSM	Pallidum	Left	rs9266366	06	31333032	T	C	0.84957	0.99124	9.7138	-0.090472	0.014203	2.2091	-0.054671	0.019962	1	--
35	V0005	QSM	Putamen	Left	rs79108775	06	25330116	C	T	0.10037	0.98679	9.7152	0.1072	0.016828	3.0742	0.079868	0.023917	1	++
35	V0006	QSM	Putamen	Right	rs79108775	06	25330116	C	T	0.10037	0.98679	8.4112	0.099087	0.016817	3.0029	0.078804	0.023928	1	++
35	V0023	T2_st	Putamen	Left	rs79108775	06	25330116	C	T	0.10037	0.98679	10.942	-0.11396	0.01678	2.0282	-0.062166	0.023922	1	--
35	V0024	T2_st	Putamen	Right	rs79108775	06	25330116	C	T	0.10037	0.98679	9.7651	-0.10721	0.016782	3.4465	-0.085373	0.023909	1	--
36	V0007	QSM	Pallidum	Left	rs9276610	06	32742095	A	T	0.86509	0.9951	9.8861	-0.094779	0.014739	2.9397	-0.067296	0.020692	1	--
37	V0008	QSM	Pallidum	Right	rs3094111	06	30788191	T	C	0.81642	1	8.6326	-0.078011	0.013055	1.5089	-0.039397	0.018259	1	--
38	V0021	T2_st	Caudate	Left	rs74490704	06	12182790	G	A	0.083927	1	7.5898	-0.1015	0.01822	0.68401	-0.03272	0.025929	0	--
39	V0023	T2_st	Putamen	Left	rs14415	07	72984780	T	C	0.28121	0.99975	13.268	-0.084576	0.011236	11.669	-0.11057	0.01572	1	--
39	V0003	QSM	Caudate	Left	rs35348663	07	72991593	G	C	0.29115	0.97892	14.602	0.089186	0.011261	7.0405	0.084169	0.015739	1	++
39	V0004	QSM	Caudate	Right	rs35348663	07	72991593	G	C	0.29115	0.97892	15.396	0.091729	0.011262	7.9114	0.089687	0.015732	1	++
39	V0005	QSM	Putamen	Left	rs35348663	07	72991593	G	C	0.29115	0.97892	18.022	0.099677	0.011263	10.884	0.10657	0.015727	1	++
39	V0006	QSM	Putamen	Right	rs35348663	07	72991593	G	C	0.29115	0.97892	18.492	0.10101	0.01126	11.333	0.10896	0.015735	1	++
39	V0024	T2_st	Putamen	Right	rs35348663	07	72991593	G	C	0.29115	0.97892	12.545	-0.082171	0.011246	11.453	-0.10938	0.015707	1	--
39	V0022	T2_st	Caudate	Right	rs57978469	07	73003838	A	G	0.11495	0.93099	8.1803	-0.095345	0.016429	6.5166	-0.11729	0.022889	1	--
39	V0021	T2_st	Caudate	Left	rs60385198	07	73018324	T	A	0.15562	0.9984	8.8996	-0.084612	0.013927	3.8137	-0.07424	0.019605	1	--
40	V0003	QSM	Caudate	Left	rs61423551	07	1575089	G	A	0.52801	0.99945	9.8023	0.064869	0.010134	1.3764	0.029133	0.014327	1	++
40	V0006	QSM	Putamen	Right	rs61423551	07	1575089	G	A	0.52801	0.99945	8.7977	0.061207	0.010138	3.8903	0.054854	0.014321	1	++
40	V0024	T2_st	Putamen	Right	rs61423551	07	1575089	G	A	0.52801	0.99945	13.423	-0.076617	0.010116	4.1333	-0.056724	0.014302	1	--
40	V0004	QSM	Caudate	Right	rs3808335	07	1575972	A	G	0.52981	1	7.692	0.056893	0.010139	1.4989	0.030781	0.014327	1	++
40	V0005	QSM	Putamen	Left	rs3808335	07	1575972	A	G	0.52981	1	10.334	0.066784	0.01014	4.7637	0.061544	0.014312	1	++
40	V0022	T2_st	Caudate	Right	rs3808335	07	1575972	A	G	0.52981	1	8.1707	-0.058761	0.010132	1.1181	-0.02539	0.014317	0	--
40	V0023	T2_st	Putamen	Left	rs3808335	07	1575972	A	G	0.52981	1	10.66	-0.06778	0.010121	2.8624	-0.045803	0.014308	1	--
40	V0021	T2_st	Caudate	Left	rs3808337	07	1576454	C	T	0.50613	0.99491	7.8384	-0.057535	0.010148	1.1446	-0.025831	0.014339	0	--
41	V0033	T2_st	SubstNigra	Left	rs1693591	08	101673265	T	G	0.42772	0.92221	14.65	0.083942	0.01058	9.7052	0.095425	0.01498	1	++
41	V0022	T2_st	Caudate	Right	rs1693546	08	101674249	C	T	0.17786	0.98024	8.0825	0.076451	0.01326	0.059781	-0.0030869	0.019069	0	+-
41	V0015	QSM	SubstNigra	Left	rs1693551	08	101675584	T	C	0.46604	1	21.773	-0.098253	0.010056	10.786	-0.09623	0.014271	1	--
41	V0016	QSM	SubstNigra	Right	rs1693551	08	101675584	T	C	0.46604	1	21.846	-0.098436	0.010057	9.5436	-0.090085	0.01427	1	--
41	V0007	QSM	Pallidum	Left	rs2978098	08	101676675	A	C	0.46586	0.9958	37.439	-0.13031	0.010067	14.602	-0.11326	0.014289	1	--
41	V0008	QSM	Pallidum	Right	rs2978098	08	101676675	A	C	0.46586	0.9958	45.31	-0.14366	0.01006	18.288	-0.12753	0.014286	1	--
41	V0025	T2_st	Pallidum	Left	rs2978098	08	101676675	A	C	0.46586	0.9958	24.19	0.10414	0.010089	10.708	0.096149	0.014314	1	++
41	V0026	T2_st	Pallidum	Right	rs2978098	08	101676675	A	C	0.46586	0.9958	26.933	0.11013	0.010089	11.944	0.10195	0.014315	1	++
41	V0034	T2_st	SubstNigra	Right	rs2978098	08	101676675	A	C	0.46586	0.9958	15.169	0.081557	0.010092	11.05	0.097714	0.014304	1	++
41	V0017	QSM	WMH	Original	rs561980864	08	101679110	ATTTTTTT	A	0.48153	0.96755	7.6666	-0.057308	0.010231	3.9583	-0.056188	0.014523	1	--
42	V0022	T2_st	Caudate	Right	rs34217343	08	23414392	C	G	0.16356	0.9974	12.553	0.10007	0.013692	2.0744	0.051327	0.019479	1	++
42	V0024	T2_st	Putamen	Right	rs34217343	08	23414392	C	G	0.16356	0.9974	13.194	0.10268	0.013682	5.5656	0.091338	0.01946	1	++
42	V0021	T2_st	Caudate	Left	rs11784870	08	23415524	G	A	0.16247	0.99689	10.519	0.091191	0.013715	4.8501	0.084906	0.019545	1	++
42	V0023	T2_st	Putamen	Left	rs11784870	08	23415524	G	A	0.16247	0.99689	12.86	0.10143	0.013701	5.5853	0.091829	0.019526	1	++
42	V0003	QSM	Caudate	Left	rs2004645	08	23417091	G	A	0.16484	1	15.194	-0.11015	0.013619	3.3735	-0.068348	0.019382	1	--
42	V0004	QSM	Caudate	Right	rs2004645	08	23417091	G	A	0.16484	1	11.126	-0.093332	0.013621	3.6639	-0.071711	0.019382	1	--
42	V0005	QSM	Putamen	Left	rs2004645	08	23417091	G	A	0.16484	1	19.057	-0.12406	0.013614	7.3492	-0.10596	0.019352	1	--
42	V0006	QSM	Putamen	Right	rs1567667	08	23417918	C	T	0.16472	0.99931	22.013	-0.13379	0.013614	8.3017	-0.11348	0.019389	1	--
43	V0003	QSM	Caudate	Left	rs465423	09	19210177	A	G	0.91607	0.96277	8.4133	0.109	0.018497	4.2941	0.10698	0.026392	1	++
43	V0004	QSM	Caudate	Right	rs465423	09	19210177	A	G	0.91607	0.96277	9.2898	0.11501	0.018496	4.4506	0.10917	0.026387	1	++
43	V0005	QSM	Putamen	Left	rs465423	09	19210177	A	G	0.91607	0.96277	15.331	0.15027	0.018491	8.113	0.15237	0.026363	1	++
43	V0006	QSM	Putamen	Right	rs465423	09	19210177	A	G	0.91607	0.96277	13.988	0.14319	0.018496	9.0963	0.1622	0.02637	1	++
43	V0022	T2_st	Caudate	Right	rs465423	09	19210177	A	G	0.91607	0.96277	8.8473	-0.11209	0.018509	4.5217	-0.11014	0.026382	1	--
43	V0023	T2_st	Putamen	Left	rs465423	09	19210177	A	G	0.91607	0.96277	12.608	-0.13541	0.018485	6.6769	-0.13684	0.026348	1	--
43	V0024	T2_st	Putamen	Right	rs465423	09	19210177	A	G	0.91607	0.96277	12.752	-0.13627	0.018489	9.4923	-0.16577	0.026337	1	--
44	V0015	QSM	SubstNigra	Left	rs57832775	09	109075787	C	T	0.072989	0.99717	12.9	0.14329	0.019323	4.4157	0.11092	0.026931	1	++
44	V0016	QSM	SubstNigra	Right	rs75289172	09	109091758	T	G	0.072809	0.99659	11.102	0.13252	0.019363	4.574	0.11342	0.026991	1	++
45	V0001	QSM	Thalamus	Left	rs944582	09	32465770	G	A	0.69928	0.996	8.9532	-0.067341	0.011048	5.6875	-0.073773	0.015528	1	--
45	V0002	QSM	Thalamus	Right	rs944582	09	32465770	G	A	0.69928	0.996	12.119	-0.079189	0.01104	4.2498	-0.0626	0.015535	1	--
46	V0007	QSM	Pallidum	Left	rs4431687	09	130111697	A	T	0.22953	0.99621	7.9261	-0.06857	0.012021	3.5212	-0.060501	0.016733	1	--
46	V0025	T2_st	Pallidum	Left	rs11790967	09	130170561	G	A	0.19015	0.95068	8.844	0.07982	0.013183	2.4999	0.054194	0.018357	1	++
47	V0005	QSM	Putamen	Left	10:18203917_CAT_C	10	18203917	CAT	C	0.67187	0.61253	15.326	0.11107	0.01367	6.8475	0.10197	0.019362	1	++
47	V0006	QSM	Putamen	Right	10:18203917_CAT_C	10	18203917	CAT	C	0.67187	0.61253	12.294	0.098833	0.013673	7.488	0.10711	0.019363	1	++
47	V0023	T2_st	Putamen	Left	10:18203917_CAT_C	10	18203917	CAT	C	0.67187	0.61253	13.857	-0.10517	0.013653	4.9444	-0.084978	0.01935	1	--
47	V0024	T2_st	Putamen	Right	10:18203917_CAT_C	10	18203917	CAT	C	0.67187	0.61253	13.059	-0.10192	0.013654	5.0084	-0.085589	0.019348	1	--
47	V0008	QSM	Pallidum	Right	rs567166639	10	18203937	C	A	0.13915	0.59263	14.821	-0.15052	0.018856	6.7828	-0.13757	0.02626	1	--
47	V0026	T2_st	Pallidum	Right	rs567166639	10	18203937	C	A	0.13915	0.59263	13.866	0.14538	0.018866	9.1574	0.16201	0.026244	1	++
47	V0007	QSM	Pallidum	Left	rs370635033	10	18205012	A	G	0.14269	0.59415	13.477	-0.14149	0.018642	4.5591	-0.10902	0.025992	1	--
47	V0003	QSM	Caudate	Left	rs4348791	10	18221908	T	C	0.39503	0.97527	100.55	0.22335	0.010393	36.872	0.18954	0.014728	1	++
47	V0018	QSM	WMH	Reg. out WMH Volume	rs4348791	10	18221908	T	C	0.39503	0.97527	8.9334	-0.063945	0.010504	4.4922	-0.061646	0.014821	1	--
47	V0025	T2_st	Pallidum	Left	rs10430577	10	18226707	C	T	0.24393	0.97409	52.837	-0.18351	0.011874	21.539	-0.16339	0.016796	1	--
47	V0026	T2_st	Pallidum	Right	rs10430577	10	18226707	C	T	0.24393	0.97409	57.065	-0.19094	0.011876	22.507	-0.16712	0.016788	1	--
47	V0004	QSM	Caudate	Right	rs10430578	10	18226714	G	A	0.24483	0.97393	97.519	0.2497	0.011803	42.53	0.23146	0.016704	1	++
47	V0005	QSM	Putamen	Left	rs10430578	10	18226714	G	A	0.24483	0.97393	43.061	0.16536	0.011886	24.396	0.17423	0.016781	1	++
47	V0006	QSM	Putamen	Right	rs10430578	10	18226714	G	A	0.24483	0.97393	43.547	0.16624	0.011881	24.792	0.17572	0.016783	1	++
47	V0021	T2_st	Caudate	Left	rs10430578	10	18226714	G	A	0.24483	0.97393	70.219	-0.21162	0.011835	36.463	-0.21393	0.016719	1	--
47	V0022	T2_st	Caudate	Right	rs10430578	10	18226714	G	A	0.24483	0.97393	74.632	-0.21822	0.011829	38.76	-0.22068	0.016709	1	--
47	V0023	T2_st	Putamen	Left	rs10430578	10	18226714	G	A	0.24483	0.97393	50.437	-0.17884	0.011852	26.406	-0.18121	0.016747	1	--
47	V0024	T2_st	Putamen	Right	rs10430578	10	18226714	G	A	0.24483	0.97393	48.317	-0.17499	0.011855	23.727	-0.17147	0.016757	1	--
47	V0033	T2_st	SubstNigra	Left	rs12249671	10	18239344	T	G	0.29352	0.992	12.123	0.080031	0.011155	4.5628	0.06576	0.015671	1	++
47	V0007	QSM	Pallidum	Left	rs2120293	10	18240640	A	G	0.30163	0.99693	36.002	-0.13957	0.011003	20.674	-0.14714	0.015454	1	--
47	V0008	QSM	Pallidum	Right	rs10827902	10	18243144	G	A	0.29684	0.99761	40.534	-0.1489	0.011042	18.025	-0.13785	0.015559	1	--
47	V0034	T2_st	SubstNigra	Right	rs10827902	10	18243144	G	A	0.29684	0.99761	9.565	0.070019	0.011084	3.9262	0.060077	0.015602	1	++
47	V0015	QSM	SubstNigra	Left	rs4747335	10	18261299	G	T	0.30752	0.98825	10.05	-0.071466	0.011015	4.3843	-0.063607	0.015506	1	--
47	V0016	QSM	SubstNigra	Right	rs1926740	10	18266783	G	T	0.48609	0.99476	11.264	-0.069592	0.010089	2.3642	-0.040607	0.014227	1	--
48	V0007	QSM	Pallidum	Left	rs61844050	10	17960399	G	A	0.15138	0.57479	16.456	0.15732	0.018648	6.0328	0.12903	0.02628	1	++
48	V0008	QSM	Pallidum	Right	rs61844050	10	17960399	G	A	0.15138	0.57479	21.659	0.18163	0.018639	7.6096	0.14664	0.026276	1	++
48	V0025	T2_st	Pallidum	Left	rs61844050	10	17960399	G	A	0.15138	0.57479	32.869	-0.22532	0.018618	14.831	-0.20962	0.026228	1	--
48	V0026	T2_st	Pallidum	Right	rs61844050	10	17960399	G	A	0.15138	0.57479	32.195	-0.22298	0.018622	12.557	-0.19197	0.026242	1	--
48	V0003	QSM	Caudate	Left	rs544995	10	17962506	A	G	0.36056	0.89776	99.498	0.23486	0.010988	36.778	0.20043	0.015595	1	++
48	V0004	QSM	Caudate	Right	rs544995	10	17962506	A	G	0.36056	0.89776	94.94	0.22951	0.010999	37.674	0.20287	0.015588	1	++
48	V0018	QSM	WMH	Reg. out WMH Volume	rs544995	10	17962506	A	G	0.36056	0.89776	8.3978	-0.065371	0.011105	4.4587	-0.065016	0.015698	1	--
48	V0022	T2_st	Caudate	Right	rs544995	10	17962506	A	G	0.36056	0.89776	65.08	-0.18967	0.011028	35.983	-0.19806	0.015586	1	--
48	V0005	QSM	Putamen	Left	rs10508552	10	17966561	C	G	0.32362	1	29.985	0.12464	0.0108	13.185	0.11451	0.015252	1	++
48	V0006	QSM	Putamen	Right	rs10508552	10	17966561	C	G	0.32362	1	30.695	0.1261	0.010795	12.468	0.11122	0.015262	1	++
48	V0021	T2_st	Caudate	Left	rs10508552	10	17966561	C	G	0.32362	1	67.972	-0.18891	0.010742	38.59	-0.19976	0.01516	1	--
48	V0023	T2_st	Putamen	Left	rs10508552	10	17966561	C	G	0.32362	1	34.245	-0.13321	0.010776	14.312	-0.11947	0.015233	1	--
48	V0024	T2_st	Putamen	Right	rs10508552	10	17966561	C	G	0.32362	1	34.178	-0.1331	0.010778	12.763	-0.11241	0.015234	1	--
48	V0011	QSM	Amygdala	Left	rs35148006	10	17971929	G	T	0.63372	0.92286	7.5162	0.060523	0.010923	2.0558	0.04063	0.015505	1	++
49	V0006	QSM	Putamen	Right	rs78915471	10	18406409	A	G	0.030621	0.9793	8.1653	-0.17283	0.029811	2.3405	-0.12191	0.042972	1	--
49	V0007	QSM	Pallidum	Left	rs78915471	10	18406409	A	G	0.030621	0.9793	11.638	-0.20917	0.0298	5.5067	-0.20003	0.04287	1	--
49	V0008	QSM	Pallidum	Right	rs78915471	10	18406409	A	G	0.030621	0.9793	10.552	-0.19858	0.029816	2.0047	-0.11078	0.042937	1	--
49	V0024	T2_st	Putamen	Right	rs78915471	10	18406409	A	G	0.030621	0.9793	8.7879	0.17965	0.029774	2.9735	0.14037	0.042871	1	++
49	V0025	T2_st	Pallidum	Left	rs78915471	10	18406409	A	G	0.030621	0.9793	9.3199	0.18567	0.029807	5.7534	0.20522	0.042918	1	++
49	V0026	T2_st	Pallidum	Right	rs78915471	10	18406409	A	G	0.030621	0.9793	11.887	0.21181	0.029835	4.0678	0.16872	0.042933	1	++
49	V0003	QSM	Caudate	Left	rs11012783	10	18425418	A	G	0.38625	0.99416	71.578	0.18658	0.010332	29.721	0.16838	0.014632	1	++
49	V0004	QSM	Caudate	Right	rs11012783	10	18425418	A	G	0.38625	0.99416	75.579	0.19175	0.010327	29.741	0.16851	0.014639	1	++
49	V0021	T2_st	Caudate	Left	rs11012783	10	18425418	A	G	0.38625	0.99416	39.786	-0.13849	0.010369	16.618	-0.12451	0.014669	1	--
49	V0022	T2_st	Caudate	Right	rs11012783	10	18425418	A	G	0.38625	0.99416	45.789	-0.14877	0.010361	18.077	-0.13015	0.014668	1	--
50	V0003	QSM	Caudate	Left	rs61844058	10	18156314	T	C	0.34882	0.3875	40.037	0.22765	0.016989	16.173	0.19688	0.02353	1	++
50	V0004	QSM	Caudate	Right	rs61844058	10	18156314	T	C	0.34882	0.3875	42.437	0.23449	0.016983	16.972	0.20191	0.023525	1	++
50	V0005	QSM	Putamen	Left	rs61844058	10	18156314	T	C	0.34882	0.3875	18.184	0.15152	0.017041	7.8218	0.13354	0.023571	1	++
50	V0006	QSM	Putamen	Right	rs61844058	10	18156314	T	C	0.34882	0.3875	20.57	0.16155	0.017033	7.4126	0.12976	0.023587	1	++
50	V0007	QSM	Pallidum	Left	rs61844058	10	18156314	T	C	0.34882	0.3875	12.8	0.12583	0.017038	4.9853	0.10412	0.023598	1	++
50	V0008	QSM	Pallidum	Right	rs61844058	10	18156314	T	C	0.34882	0.3875	17.017	0.14627	0.017034	6.9478	0.12517	0.023579	1	++
50	V0021	T2_st	Caudate	Left	rs61844058	10	18156314	T	C	0.34882	0.3875	28.628	-0.19164	0.017009	14.957	-0.18883	0.023521	1	--
50	V0022	T2_st	Caudate	Right	rs61844058	10	18156314	T	C	0.34882	0.3875	28.639	-0.19163	0.017005	10.537	-0.15672	0.023536	1	--
50	V0023	T2_st	Putamen	Left	rs61844058	10	18156314	T	C	0.34882	0.3875	21.672	-0.16578	0.017007	8.6286	-0.14072	0.023544	1	--
50	V0024	T2_st	Putamen	Right	rs61844058	10	18156314	T	C	0.34882	0.3875	20.567	-0.16133	0.01701	8.9602	-0.14362	0.023542	1	--
50	V0025	T2_st	Pallidum	Left	rs61844058	10	18156314	T	C	0.34882	0.3875	22.854	-0.1706	0.017024	11.07	-0.16107	0.023556	1	--
50	V0026	T2_st	Pallidum	Right	rs61844058	10	18156314	T	C	0.34882	0.3875	22.627	-0.16978	0.01703	9.236	-0.14607	0.023553	1	--
51	V0025	T2_st	Pallidum	Left	rs691845	10	18193042	T	A	0.34935	0.4441	18.108	0.14011	0.015793	5.4752	0.10287	0.022118	1	++
51	V0003	QSM	Caudate	Left	10:18203264_ATG_A	10	18203264	ATG	A	0.26978	0.63226	34.77	-0.17852	0.014328	17.863	-0.17695	0.020068	1	--
51	V0004	QSM	Caudate	Right	10:18203264_ATG_A	10	18203264	ATG	A	0.26978	0.63226	33.793	-0.17583	0.014322	18.863	-0.18205	0.020064	1	--
51	V0021	T2_st	Caudate	Left	10:18203264_ATG_A	10	18203264	ATG	A	0.26978	0.63226	23.794	0.14679	0.014343	13.233	0.15107	0.020082	1	++
51	V0022	T2_st	Caudate	Right	10:18203264_ATG_A	10	18203264	ATG	A	0.26978	0.63226	26.071	0.15383	0.014333	17.013	0.17241	0.020063	1	++
52	V0008	QSM	Pallidum	Right	rs377492188	10	18104537	G	C	0.88824	0.47265	11.252	0.16017	0.023233	4.5568	0.13917	0.033188	1	++
52	V0003	QSM	Caudate	Left	rs117503237	10	18104996	C	T	0.06693	0.42893	30.854	0.35928	0.030675	9.5887	0.27351	0.043217	1	++
52	V0004	QSM	Caudate	Right	rs117503237	10	18104996	C	T	0.06693	0.42893	32.133	0.36691	0.030674	8.8989	0.26272	0.043225	1	++
52	V0005	QSM	Putamen	Left	rs117503237	10	18104996	C	T	0.06693	0.42893	12.08	0.22026	0.030761	2.1878	0.11782	0.043275	1	++
52	V0006	QSM	Putamen	Right	rs117503237	10	18104996	C	T	0.06693	0.42893	12.905	0.22797	0.030735	1.7276	0.10178	0.043286	1	++
52	V0021	T2_st	Caudate	Left	rs117503237	10	18104996	C	T	0.06693	0.42893	23.26	-0.31031	0.030682	11.064	-0.29567	0.043253	1	--
52	V0022	T2_st	Caudate	Right	rs117503237	10	18104996	C	T	0.06693	0.42893	28.588	-0.34517	0.030658	12.196	-0.31086	0.043162	1	--
52	V0023	T2_st	Putamen	Left	rs117503237	10	18104996	C	T	0.06693	0.42893	16.053	-0.25541	0.030674	3.5679	-0.15752	0.043235	1	--
52	V0024	T2_st	Putamen	Right	rs117503237	10	18104996	C	T	0.06693	0.42893	14.453	-0.24164	0.030676	2.8065	-0.1368	0.043237	1	--
52	V0025	T2_st	Pallidum	Left	rs117503237	10	18104996	C	T	0.06693	0.42893	16.897	-0.26259	0.030695	3.5792	-0.15818	0.043335	1	--
52	V0026	T2_st	Pallidum	Right	rs117503237	10	18104996	C	T	0.06693	0.42893	13.988	-0.23774	0.030709	2.4587	-0.12658	0.04331	1	--
52	V0007	QSM	Pallidum	Left	rs2477641	10	18110019	G	A	0.91565	0.41168	10.745	0.18984	0.028226	3.9929	0.15685	0.040338	1	++
53	V0003	QSM	Caudate	Left	rs200928899	10	18176468	T	C	0.16027	0.37702	31.066	0.26378	0.022441	11.396	0.2212	0.031849	1	++
53	V0004	QSM	Caudate	Right	rs200928899	10	18176468	T	C	0.16027	0.37702	27.937	0.24976	0.022451	11.065	0.2177	0.031845	1	++
53	V0005	QSM	Putamen	Left	rs200928899	10	18176468	T	C	0.16027	0.37702	12.517	0.16431	0.022516	5.9756	0.15565	0.031871	1	++
53	V0006	QSM	Putamen	Right	rs200928899	10	18176468	T	C	0.16027	0.37702	13.867	0.17334	0.022494	5.4897	0.1486	0.031903	1	++
53	V0021	T2_st	Caudate	Left	rs200928899	10	18176468	T	C	0.16027	0.37702	20.008	-0.21005	0.022469	9.6663	-0.20241	0.031843	1	--
53	V0022	T2_st	Caudate	Right	rs200928899	10	18176468	T	C	0.16027	0.37702	20.983	-0.21531	0.022465	10.444	-0.21083	0.031812	1	--
53	V0023	T2_st	Putamen	Left	rs200928899	10	18176468	T	C	0.16027	0.37702	17.018	-0.19277	0.022449	4.9991	-0.14075	0.031851	1	--
53	V0024	T2_st	Putamen	Right	rs200928899	10	18176468	T	C	0.16027	0.37702	16.464	-0.18948	0.022454	5.2992	-0.14536	0.031833	1	--
53	V0026	T2_st	Pallidum	Right	rs200928899	10	18176468	T	C	0.16027	0.37702	18.52	-0.20165	0.022463	9.9162	-0.20507	0.03182	1	--
53	V0007	QSM	Pallidum	Left	rs543741131	10	18183335	T	C	0.13517	0.51741	13.37	-0.15461	0.020457	4.9271	-0.12421	0.028339	1	--
53	V0008	QSM	Pallidum	Right	rs543741131	10	18183335	T	C	0.13517	0.51741	15.541	-0.16747	0.02046	6.2438	-0.14172	0.02832	1	--
54	V0003	QSM	Caudate	Left	rs7076952	10	18080484	A	G	0.064928	0.3659	29.25	0.38743	0.034006	12.409	0.34476	0.04743	1	++
54	V0004	QSM	Caudate	Right	rs7076952	10	18080484	A	G	0.064928	0.3659	29.922	0.39197	0.034002	11.033	0.32383	0.047443	1	++
54	V0007	QSM	Pallidum	Left	rs7076952	10	18080484	A	G	0.064928	0.3659	8.7544	0.20519	0.034077	1.2856	0.092438	0.047528	0	++
54	V0008	QSM	Pallidum	Right	rs7076952	10	18080484	A	G	0.064928	0.3659	8.8904	0.20695	0.034082	1.7154	0.11126	0.047531	1	++
54	V0021	T2_st	Caudate	Left	rs7076952	10	18080484	A	G	0.064928	0.3659	23.994	-0.34975	0.034026	10.134	-0.30997	0.047536	1	--
54	V0022	T2_st	Caudate	Right	rs7076952	10	18080484	A	G	0.064928	0.3659	26.364	-0.36702	0.033999	11.953	-0.33781	0.047413	1	--
54	V0023	T2_st	Putamen	Left	rs7076952	10	18080484	A	G	0.064928	0.3659	14.057	-0.26407	0.034021	3.7199	-0.17722	0.04748	1	--
54	V0024	T2_st	Putamen	Right	rs7076952	10	18080484	A	G	0.064928	0.3659	12.563	-0.24879	0.034025	2.1624	-0.12837	0.047488	1	--
54	V0025	T2_st	Pallidum	Left	rs7076952	10	18080484	A	G	0.064928	0.3659	15.861	-0.28188	0.034068	2.9067	-0.15378	0.047602	1	--
54	V0026	T2_st	Pallidum	Right	rs7076952	10	18080484	A	G	0.064928	0.3659	16.09	-0.28397	0.034062	2.24	-0.13131	0.047542	1	--
54	V0005	QSM	Putamen	Left	rs369103643	10	18083869	C	G	0.19178	0.48197	10.825	0.12477	0.018478	1.9097	0.065738	0.026258	1	++
54	V0006	QSM	Putamen	Right	rs369103643	10	18083869	C	G	0.19178	0.48197	11.256	0.12739	0.018475	1.8063	0.063517	0.026268	1	++
55	V0005	QSM	Putamen	Left	rs2461165	10	18125222	G	A	0.8085	0.45814	10.957	0.12817	0.018859	7.0607	0.14426	0.026934	1	++
55	V0024	T2_st	Putamen	Right	rs2461165	10	18125222	G	A	0.8085	0.45814	10.704	-0.12643	0.018838	6.6827	-0.13983	0.02691	1	--
55	V0007	QSM	Pallidum	Left	rs373423276	10	18130016	T	C	0.054789	0.39359	11.324	-0.24579	0.035533	4.9841	-0.22784	0.051647	1	--
55	V0008	QSM	Pallidum	Right	rs373423276	10	18130016	T	C	0.054789	0.39359	12.962	-0.26427	0.035546	3.8609	-0.19712	0.051687	1	--
55	V0025	T2_st	Pallidum	Left	rs373423276	10	18130016	T	C	0.054789	0.39359	17.598	0.31059	0.035538	8.3617	0.30364	0.051677	1	++
55	V0026	T2_st	Pallidum	Right	rs373423276	10	18130016	T	C	0.054789	0.39359	12.23	0.25664	0.035606	5.5477	0.24211	0.051674	1	++
55	V0003	QSM	Caudate	Left	rs200793564	10	18135686	T	G	0.26166	0.37089	27.303	0.20599	0.018738	10.556	0.17599	0.026402	1	++
55	V0004	QSM	Caudate	Right	rs200793564	10	18135686	T	G	0.26166	0.37089	27.249	0.20582	0.018742	9.519	0.16645	0.026404	1	++
55	V0006	QSM	Putamen	Right	rs200793564	10	18135686	T	G	0.26166	0.37089	11.173	0.129	0.018783	2.8458	0.084402	0.026457	1	++
55	V0021	T2_st	Caudate	Left	rs200793564	10	18135686	T	G	0.26166	0.37089	21.378	-0.18145	0.018749	10.969	-0.17963	0.026399	1	--
55	V0022	T2_st	Caudate	Right	rs200793564	10	18135686	T	G	0.26166	0.37089	20.878	-0.17921	0.018748	12.466	-0.19216	0.02637	1	--
55	V0023	T2_st	Putamen	Left	rs200793564	10	18135686	T	G	0.26166	0.37089	14.619	-0.1486	0.018751	4.2079	-0.10585	0.026415	1	--
56	V0003	QSM	Caudate	Left	rs72782503	10	17717578	G	A	0.028209	1	12.067	-0.21897	0.030598	4.8757	-0.1903	0.043676	1	--
56	V0004	QSM	Caudate	Right	rs72782503	10	17717578	G	A	0.028209	1	13.63	-0.2336	0.030593	5.058	-0.19427	0.043674	1	--
56	V0026	T2_st	Pallidum	Right	rs72782503	10	17717578	G	A	0.028209	1	16.343	0.25762	0.030648	8.4755	0.25853	0.043677	1	++
56	V0005	QSM	Putamen	Left	rs45470994	10	17756975	A	T	0.025526	0.89892	9.3391	-0.21216	0.034022	5.1073	-0.21484	0.048035	1	--
56	V0006	QSM	Putamen	Right	rs45470994	10	17756975	A	T	0.025526	0.89892	10.546	-0.22638	0.034	4.71	-0.20526	0.04804	1	--
56	V0007	QSM	Pallidum	Left	rs45470994	10	17756975	A	T	0.025526	0.89892	17.148	-0.29288	0.033972	5.3241	-0.22011	0.048074	1	--
56	V0008	QSM	Pallidum	Right	rs45470994	10	17756975	A	T	0.025526	0.89892	14.977	-0.27264	0.033965	5.0637	-0.21438	0.048163	1	--
56	V0022	T2_st	Caudate	Right	rs45470994	10	17756975	A	T	0.025526	0.89892	8.2308	0.19801	0.034007	7.6927	0.26951	0.048005	1	++
56	V0023	T2_st	Putamen	Left	rs45470994	10	17756975	A	T	0.025526	0.89892	10.549	0.22618	0.033964	6.9588	0.25511	0.048012	1	++
56	V0024	T2_st	Putamen	Right	rs45470994	10	17756975	A	T	0.025526	0.89892	12.23	0.24491	0.033977	6.0789	0.23677	0.048021	1	++
56	V0025	T2_st	Pallidum	Left	rs45470994	10	17756975	A	T	0.025526	0.89892	17.43	0.2958	0.034017	6.5832	0.24767	0.048063	1	++
57	V0003	QSM	Caudate	Left	rs11196758	10	116237760	C	T	0.13485	0.99548	8.0877	0.084883	0.014718	4.2001	0.083487	0.020857	1	++
57	V0004	QSM	Caudate	Right	rs11196758	10	116237760	C	T	0.13485	0.99548	7.6663	0.082424	0.014715	5.2726	0.094953	0.020852	1	++
57	V0005	QSM	Putamen	Left	rs11196758	10	116237760	C	T	0.13485	0.99548	11.198	0.10122	0.014721	7.028	0.11145	0.020862	1	++
57	V0006	QSM	Putamen	Right	rs11196758	10	116237760	C	T	0.13485	0.99548	9.5433	0.09288	0.014721	7.1811	0.11274	0.020855	1	++
57	V0023	T2_st	Putamen	Left	rs11196758	10	116237760	C	T	0.13485	0.99548	11.072	-0.10041	0.014692	9.6521	-0.13219	0.020813	1	--
57	V0024	T2_st	Putamen	Right	rs11196758	10	116237760	C	T	0.13485	0.99548	14.941	-0.11774	0.014686	6.8816	-0.10998	0.020826	1	--
58	V0007	QSM	Pallidum	Left	rs111469328	10	17550141	G	C	0.028769	0.96362	10.104	-0.20063	0.030835	3.4254	-0.1538	0.043227	1	--
58	V0026	T2_st	Pallidum	Right	rs145922999	10	17584359	G	A	0.028943	0.95922	8.2929	0.18014	0.03081	6.4663	0.22295	0.043695	1	++
59	V0033	T2_st	SubstNigra	Left	10:104810293_CA_C	10	104810293	CA	C	0.10954	0.90304	9.367	0.10588	0.016951	0.6072	0.028572	0.024683	0	++
60	V0022	T2_st	Caudate	Right	rs11013321	10	18572142	C	G	0.39455	0.98733	9.0318	0.063333	0.010342	1.5664	0.032304	0.014619	1	++
60	V0003	QSM	Caudate	Left	rs12765864	10	18778071	C	T	0.6757	0.98539	8.4417	0.064172	0.01087	0.90591	0.023647	0.01538	0	++
60	V0004	QSM	Caudate	Right	rs12765864	10	18778071	C	T	0.6757	0.98539	8.1463	0.062952	0.010872	0.72549	0.020245	0.015382	0	++
61	V0035	T2_st	WMH	Original	rs61227140	10	97454180	A	T	0.55232	0.98877	7.9507	-0.058258	0.010196	0.50105	0.014512	0.014456	0	-+
62	V0001	QSM	Thalamus	Left	rs56215258	11	61731324	C	CAA	0.25919	0.99735	14.328	-0.090158	0.011498	3.9645	-0.063469	0.01639	1	--
62	V0007	QSM	Pallidum	Left	rs57398279	11	61739142	G	C	0.31251	1	12.874	0.080515	0.010869	5.0923	0.068803	0.015408	1	++
62	V0008	QSM	Pallidum	Right	rs57398279	11	61739142	G	C	0.31251	1	14.907	0.087049	0.010872	4.591	0.064912	0.015415	1	++
62	V0034	T2_st	SubstNigra	Right	rs7105652	11	61749334	G	A	0.31301	0.99613	7.6785	-0.061057	0.010891	2.6431	-0.047125	0.015438	1	--
62	V0009	QSM	Hippocampus	Left	rs35686945	11	61753023	A	AT	0.35186	0.96369	10.422	-0.071197	0.010761	2.3626	-0.04329	0.015173	1	--
62	V0025	T2_st	Pallidum	Left	rs12803007	11	61761076	G	A	0.30847	0.994	25.463	0.11584	0.010926	12.41	0.11274	0.015509	1	++
62	V0026	T2_st	Pallidum	Right	rs57280117	11	61761229	A	C	0.36613	0.99456	24.842	0.11	0.01051	12.049	0.10605	0.014821	1	++
62	V0002	QSM	Thalamus	Right	rs12793372	11	61762293	T	C	0.36611	0.99454	11.029	-0.071698	0.010513	3.8564	-0.056526	0.014832	1	--
62	V0022	T2_st	Caudate	Right	rs12793372	11	61762293	T	C	0.36611	0.99454	14.607	0.083313	0.010518	7.6972	0.083251	0.014824	1	++
62	V0023	T2_st	Putamen	Left	rs12793372	11	61762293	T	C	0.36611	0.99454	15.946	0.087189	0.010508	3.4364	0.052867	0.014831	1	++
62	V0024	T2_st	Putamen	Right	rs12793372	11	61762293	T	C	0.36611	0.99454	16.169	0.087825	0.010507	4.1582	0.05901	0.014827	1	++
62	V0003	QSM	Caudate	Left	rs10736716	11	61765133	C	G	0.63263	0.99452	8.8371	0.063667	0.01052	3.4926	0.053292	0.01481	1	++
62	V0010	QSM	Hippocampus	Right	rs10736716	11	61765133	C	G	0.63263	0.99452	11.535	0.073392	0.010506	2.3453	0.042039	0.0148	1	++
62	V0012	QSM	Amygdala	Right	rs10736716	11	61765133	C	G	0.63263	0.99452	9.8881	0.06761	0.010513	1.5162	0.032072	0.014819	1	++
62	V0019	T2_st	Thalamus	Left	rs10736716	11	61765133	C	G	0.63263	0.99452	10.789	-0.07089	0.010517	6.1449	-0.073477	0.014813	1	--
62	V0020	T2_st	Thalamus	Right	rs10736716	11	61765133	C	G	0.63263	0.99452	14.051	-0.081592	0.010514	5.2891	-0.067594	0.014818	1	--
62	V0021	T2_st	Caudate	Left	rs10736716	11	61765133	C	G	0.63263	0.99452	18.268	-0.093616	0.010503	3.7371	-0.05541	0.014805	1	--
62	V0011	QSM	Amygdala	Left	rs7937198	11	61768973	G	A	0.61899	0.99774	7.9179	0.059429	0.010424	3.7199	0.054527	0.014608	1	++
63	V0025	T2_st	Pallidum	Left	rs2303865	11	44636833	G	A	0.13198	0.996	7.9513	0.085081	0.01489	4.5512	0.08911	0.021266	1	++
63	V0026	T2_st	Pallidum	Right	rs2303865	11	44636833	G	A	0.13198	0.996	9.0259	0.091284	0.014911	5.662	0.10071	0.021252	1	++
63	V0009	QSM	Hippocampus	Left	rs2303862	11	44639932	G	A	0.054829	0.8993	7.7633	-0.13209	0.02342	0.66328	-0.041295	0.033457	0	--
64	V0023	T2_st	Putamen	Left	rs2293576	11	47434986	G	A	0.33321	0.99616	8.556	0.063474	0.010674	3.456	0.054077	0.01512	1	++
64	V0024	T2_st	Putamen	Right	rs573902986	11	47871394	C	CAA	0.13214	0.82739	8.7218	-0.098326	0.016363	2.5223	-0.068361	0.023032	1	--
65	V0006	QSM	Putamen	Right	rs10891050	11	109940267	G	A	0.21758	1	8.1573	-0.070846	0.012227	4.836	-0.073998	0.017062	1	--
66	V0001	QSM	Thalamus	Left	rs1131488	11	118962230	G	T	0.2821	0.93188	7.8271	-0.065572	0.011575	3.4343	-0.058679	0.016467	1	--
67	V0005	QSM	Putamen	Left	rs77433345	12	51335582	C	T	0.13888	0.9891	18.277	-0.13079	0.014671	11.555	-0.14672	0.02097	1	--
67	V0016	QSM	SubstNigra	Right	rs545924792	12	51350773	A	AT	0.19647	0.98769	8.2407	0.074269	0.012747	6.2456	0.090216	0.018025	1	++
67	V0006	QSM	Putamen	Right	12:51483685_AAT_A	12	51483685	AAT	A	0.1505	0.98576	17.94	-0.12552	0.014218	8.237	-0.11772	0.020199	1	--
67	V0024	T2_st	Putamen	Right	12:51483685_AAT_A	12	51483685	AAT	A	0.1505	0.98576	15.837	0.11744	0.014205	9.1271	0.12434	0.020179	1	++
67	V0003	QSM	Caudate	Left	rs7979705	12	51484646	C	T	0.20197	0.99797	13.672	-0.095936	0.012543	9.6581	-0.1128	0.017754	1	--
67	V0004	QSM	Caudate	Right	rs7979705	12	51484646	C	T	0.20197	0.99797	8.8956	-0.076225	0.01255	12.805	-0.13114	0.017741	1	--
67	V0023	T2_st	Putamen	Left	rs7979705	12	51484646	C	T	0.20197	0.99797	15.302	0.10169	0.012525	14.456	0.13974	0.017724	1	++
67	V0001	QSM	Thalamus	Left	rs67202928	12	51487223	A	AT	0.76706	0.98981	8.366	-0.070354	0.011976	1.3799	-0.034393	0.016885	1	--
68	V0024	T2_st	Putamen	Right	rs73192811	12	113661258	G	T	0.074104	0.96824	10.406	-0.12918	0.019541	3.5709	-0.1017	0.027899	1	--
68	V0005	QSM	Putamen	Left	rs61943639	12	113725608	C	T	0.069912	0.99391	8.3946	0.11683	0.019851	2.9974	0.093624	0.028459	1	++
68	V0006	QSM	Putamen	Right	rs61943639	12	113725608	C	T	0.069912	0.99391	9.2554	0.1231	0.019837	2.1411	0.076504	0.028474	1	++
69	V0008	QSM	Pallidum	Right	rs7966411	12	125155819	G	A	0.12978	0.98296	8.0924	-0.087689	0.015199	0.42498	-0.019472	0.021987	0	--
70	V0006	QSM	Putamen	Right	rs10842717	12	26507016	G	A	0.37557	0.99311	7.7763	-0.058714	0.010401	1.8899	-0.036714	0.01476	1	--
71	V0003	QSM	Caudate	Left	rs78077031	15	57042063	A	G	0.075125	0.99058	8.2147	-0.11164	0.019193	0.66121	-0.033767	0.027419	0	--
71	V0005	QSM	Putamen	Left	rs78077031	15	57042063	A	G	0.075125	0.99058	10.051	-0.12448	0.019185	1.3444	-0.054905	0.027417	1	--
71	V0006	QSM	Putamen	Right	rs78077031	15	57042063	A	G	0.075125	0.99058	9.8146	-0.12292	0.01919	0.86112	-0.04072	0.027428	0	--
72	V0035	T2_st	WMH	Original	rs1035705	15	31342744	C	T	0.56267	1	7.6137	-0.056647	0.010151	0.8346	0.021033	0.014479	0	-+
73	V0003	QSM	Caudate	Left	rs434626	16	79606520	C	T	0.39126	0.9778	9.0677	0.064258	0.01047	7.3422	0.08046	0.014703	1	++
73	V0005	QSM	Putamen	Left	rs398465	16	79608831	G	C	0.38336	0.97708	18.55	0.094291	0.010494	8.2047	0.086177	0.014819	1	++
73	V0006	QSM	Putamen	Right	rs398465	16	79608831	G	C	0.38336	0.97708	17.956	0.09269	0.010494	9.0664	0.091008	0.014823	1	++
73	V0023	T2_st	Putamen	Left	rs398465	16	79608831	G	C	0.38336	0.97708	9.0581	-0.064342	0.01049	4.9695	-0.065233	0.014811	1	--
73	V0024	T2_st	Putamen	Right	rs398465	16	79608831	G	C	0.38336	0.97708	9.6204	-0.066474	0.01049	6.4358	-0.075345	0.014805	1	--
74	V0006	QSM	Putamen	Right	rs9922349	16	57315033	C	A	0.31118	0.99686	10.092	-0.071306	0.010966	7.2256	-0.083843	0.015456	1	--
74	V0024	T2_st	Putamen	Right	rs9922349	16	57315033	C	A	0.31118	0.99686	8.7509	0.065912	0.010949	3.4506	0.055173	0.015441	1	++
74	V0005	QSM	Putamen	Left	rs7203922	16	57319294	C	T	0.31022	0.99898	10.575	-0.073059	0.010956	6.0807	-0.076251	0.015463	1	--
75	V0001	QSM	Thalamus	Left	rs117292219	17	40451137	G	T	0.092347	0.96554	7.8068	0.10003	0.017681	0.8786	0.037675	0.025026	0	++
75	V0021	T2_st	Caudate	Left	rs684214	17	40696915	C	T	0.2796	0.99643	23.04	-0.11287	0.011215	8.5477	-0.093813	0.015776	1	--
75	V0022	T2_st	Caudate	Right	rs684214	17	40696915	C	T	0.2796	0.99643	23.2	-0.11329	0.011216	10.582	-0.10519	0.015761	1	--
75	V0024	T2_st	Putamen	Right	rs684214	17	40696915	C	T	0.2796	0.99643	35.984	-0.14188	0.011187	13.207	-0.11832	0.015746	1	--
75	V0004	QSM	Caudate	Right	rs668799	17	40716235	C	T	0.27733	0.99825	30.404	0.1301	0.011192	12.327	0.11463	0.015825	1	++
75	V0005	QSM	Putamen	Left	rs668799	17	40716235	C	T	0.27733	0.99825	37.928	0.14584	0.011192	20.216	0.14859	0.015791	1	++
75	V0003	QSM	Caudate	Left	rs12951632	17	40741013	T	C	0.28313	0.99965	34.167	0.13734	0.011123	14.205	0.12281	0.015722	1	++
75	V0006	QSM	Putamen	Right	rs12951632	17	40741013	T	C	0.28313	0.99965	39.584	0.14812	0.011119	18.976	0.14305	0.015715	1	++
75	V0023	T2_st	Putamen	Left	rs12951632	17	40741013	T	C	0.28313	0.99965	32.602	-0.13393	0.011114	14.652	-0.1246	0.015691	1	--
76	V0005	QSM	Putamen	Left	rs62056788	17	43975382	T	A	0.17917	0.88737	14.724	0.11071	0.013917	7.4059	0.10893	0.019812	1	++
76	V0006	QSM	Putamen	Right	rs62062288	17	44096553	G	A	0.21816	0.98036	16.119	0.10256	0.012291	7.6824	0.097695	0.017414	1	++
76	V0023	T2_st	Putamen	Left	rs2696422	17	44333889	T	C	0.22099	0.99829	14.266	-0.09446	0.012075	5.3039	-0.078663	0.017218	1	--
76	V0024	T2_st	Putamen	Right	rs2696422	17	44333889	T	C	0.22099	0.99829	12.925	-0.089653	0.012077	4.1077	-0.068035	0.017215	1	--
76	V0003	QSM	Caudate	Left	rs201101030	17	44630070	G	GA	0.20942	0.93975	8.0152	0.072997	0.012719	1.8806	0.045093	0.018184	1	++
77	V0005	QSM	Putamen	Left	rs9907871	17	73785491	C	T	0.1683	0.99593	7.6342	0.075188	0.013454	3.2443	0.064739	0.018783	1	++
77	V0002	QSM	Thalamus	Right	rs9913385	17	73810674	C	A	0.16552	0.99399	12.589	0.098995	0.013524	5.6516	0.089633	0.018933	1	++
77	V0001	QSM	Thalamus	Left	rs140311266	17	73820601	A	ATG	0.12686	0.98558	11.789	0.10735	0.015188	8.4982	0.12634	0.021313	1	++
77	V0003	QSM	Caudate	Left	rs7210574	17	73824121	T	C	0.32722	0.99414	9.2558	0.066601	0.010732	3.1013	0.051204	0.015255	1	++
77	V0004	QSM	Caudate	Right	rs7210574	17	73824121	T	C	0.32722	0.99414	8.7042	0.064426	0.010733	3.8296	0.057882	0.015249	1	++
77	V0035	T2_st	WMH	Original	17:73846316_TTTTTC_T	17	73846316	TTTTTC	T	0.18111	0.96323	16.107	0.11153	0.01337	5.8939	0.090305	0.018634	1	++
77	V0036	T2_st	WMH	Reg. out WMH Volume	17:73846316_TTTTTC_T	17	73846316	TTTTTC	T	0.18111	0.96323	8.2165	0.07785	0.013383	3.6099	0.068387	0.018643	1	++
77	V0017	QSM	WMH	Original	rs1055129	17	73872948	A	G	0.2939	1	12.042	-0.079089	0.011063	3.836	-0.058925	0.015509	1	--
78	V0003	QSM	Caudate	Left	17:57710389_TTGTCATTTTAATCATTTTAA_T	17	57710389	TTGTCATTTTAATCATTTTAA	T	0.68622	0.84521	10.261	-0.077709	0.011844	0.64145	-0.020435	0.016962	0	--
78	V0004	QSM	Caudate	Right	rs145090759	17	57715347	T	TA	0.65463	0.86206	8.2158	-0.066542	0.011439	0.5283	-0.017032	0.016307	0	--
78	V0024	T2_st	Putamen	Right	rs145090759	17	57715347	T	TA	0.65463	0.86206	9.8142	0.073203	0.011428	0.35819	0.012626	0.016292	0	++
78	V0005	QSM	Putamen	Left	rs8069123	17	57730189	A	G	0.77127	0.99789	14.706	-0.095712	0.012039	1.7901	-0.041161	0.017119	1	--
78	V0006	QSM	Putamen	Right	rs8069123	17	57730189	A	G	0.77127	0.99789	15.486	-0.098371	0.01204	2.2198	-0.04706	0.017132	1	--
78	V0023	T2_st	Putamen	Left	17:57750460_GT_G	17	57750460	GT	G	0.85219	0.98982	12.318	0.10338	0.014287	2.043	0.05224	0.020013	1	++
79	V0005	QSM	Putamen	Left	rs62065453	17	43573419	C	T	0.22466	0.99333	13.58	0.092131	0.012089	9.5716	0.10898	0.017236	1	++
79	V0003	QSM	Caudate	Left	17:43758116_AAAAG_A	17	43758116	AAAAG	A	0.2078	0.95868	8.3226	0.07405	0.012641	2.0055	0.046454	0.018001	1	++
79	V0006	QSM	Putamen	Right	17:43758116_AAAAG_A	17	43758116	AAAAG	A	0.2078	0.95868	15.217	0.10237	0.012647	7.1224	0.09671	0.01797	1	++
79	V0023	T2_st	Putamen	Left	17:43758116_AAAAG_A	17	43758116	AAAAG	A	0.2078	0.95868	14.008	-0.097818	0.012626	4.5757	-0.075502	0.017964	1	--
79	V0024	T2_st	Putamen	Right	17:43758116_AAAAG_A	17	43758116	AAAAG	A	0.2078	0.95868	13.183	-0.094726	0.012627	3.3557	-0.063142	0.017961	1	--
80	V0001	QSM	Thalamus	Left	rs1126642	17	42989063	C	T	0.04297	1	11.181	0.16964	0.024691	9.9277	0.23021	0.035699	1	++
80	V0002	QSM	Thalamus	Right	rs77529866	17	42995094	C	T	0.046643	0.99685	10.657	0.15933	0.023796	9.4915	0.2158	0.034286	1	++
80	V0010	QSM	Hippocampus	Right	rs77529866	17	42995094	C	T	0.046643	0.99685	7.9735	0.13629	0.023815	5.9752	0.16757	0.034314	1	++
81	V0006	QSM	Putamen	Right	rs71373836	17	58226089	G	A	0.08657	0.83414	9.1267	0.12081	0.019616	2.1731	0.07412	0.027337	1	++
82	V0006	QSM	Putamen	Right	rs139368699	17	42222109	CT	C	0.36573	0.89393	8.2707	0.064546	0.011056	0.78498	0.021878	0.015721	0	++
83	V0001	QSM	Thalamus	Left	rs76615055	17	43264564	C	T	0.027613	0.9213	7.5905	0.17628	0.031642	3.9407	0.17473	0.045278	1	++
84	V0008	QSM	Pallidum	Right	rs149211152	20	3953482	G	A	0.0112	0.94964	16.735	-0.41742	0.049042	5.9129	-0.31448	0.064773	1	--
84	V0026	T2_st	Pallidum	Right	rs149211152	20	3953482	G	A	0.0112	0.94964	8.1748	0.28484	0.0491	5.7318	0.3097	0.064906	1	++
84	V0007	QSM	Pallidum	Left	rs117255962	20	3971079	T	G	0.010999	1	19.291	-0.44206	0.0482	7.5891	-0.35644	0.063963	1	--
84	V0015	QSM	SubstNigra	Left	rs117255962	20	3971079	T	G	0.010999	1	12.911	-0.35746	0.048182	6.3724	-0.32445	0.064105	1	--
84	V0016	QSM	SubstNigra	Right	rs117255962	20	3971079	T	G	0.010999	1	12.194	-0.34677	0.048186	5.9601	-0.31203	0.063986	1	--
84	V0025	T2_st	Pallidum	Left	rs117255962	20	3971079	T	G	0.010999	1	7.7954	0.27222	0.048157	8.5653	0.38145	0.064075	1	++
84	V0033	T2_st	SubstNigra	Left	rs6084557	20	4005512	T	C	0.484	0.98987	9.6412	0.064035	0.010093	2.9237	0.046821	0.014443	1	++
85	V0007	QSM	Pallidum	Left	rs6052321	20	4068472	T	G	0.48088	0.99214	7.7074	0.056954	0.010138	2.5301	0.042741	0.014373	1	++
86	V0005	QSM	Putamen	Left	rs2410065	21	40295041	G	C	0.66964	0.99618	9.1275	0.066062	0.010726	2.3787	0.043383	0.015144	1	++
86	V0006	QSM	Putamen	Right	rs2410065	21	40295041	G	C	0.66964	0.99618	11.558	0.074991	0.010723	2.5041	0.044768	0.015149	1	++
87	V0006	QSM	Putamen	Right	rs2403966	21	16798091	G	T	0.30178	0.99635	7.7032	0.061883	0.011019	3.4341	0.055176	0.015485	1	++
88	V0023	T2_st	Putamen	Left	rs9610638	22	37445668	T	C	0.57061	0.99023	14.738	-0.081342	0.01022	5.9467	-0.070728	0.014522	1	--
88	V0021	T2_st	Caudate	Left	rs855791	22	37462936	A	G	0.56227	0.98964	9.6417	-0.06451	0.010168	2.4825	-0.042579	0.014484	1	--
88	V0003	QSM	Caudate	Left	rs6000553	22	37469192	A	G	0.53195	0.99294	9.5089	0.063799	0.010132	2.0492	0.037543	0.014356	1	++
88	V0004	QSM	Caudate	Right	rs6000553	22	37469192	A	G	0.53195	0.99294	8.6828	0.060734	0.010132	2.0962	0.038073	0.014356	1	++
88	V0005	QSM	Putamen	Left	rs6000553	22	37469192	A	G	0.53195	0.99294	18.489	0.090799	0.010123	3.8625	0.054743	0.014351	1	++
88	V0006	QSM	Putamen	Right	rs6000553	22	37469192	A	G	0.53195	0.99294	15.067	0.081534	0.010125	3.3346	0.050272	0.014353	1	++
88	V0022	T2_st	Caudate	Right	rs6000553	22	37469192	A	G	0.53195	0.99294	11.868	-0.071809	0.010124	3.9245	-0.055243	0.01435	1	--
88	V0024	T2_st	Putamen	Right	rs6000553	22	37469192	A	G	0.53195	0.99294	18.006	-0.089432	0.01011	4.6312	-0.060686	0.01434	1	--
89	V0036	T2_st	WMH	Reg. out WMH Volume	rs142133008	22	50653512	C	T	0.017554	0.99392	10.621	-0.25645	0.038369	2.4061	-0.162	0.056158	1	--
89	V0035	T2_st	WMH	Original	rs184568395	22	50720874	A	C	0.015016	0.95401	12.821	-0.31226	0.042247	1.7053	-0.14318	0.061392	1	--
89	V0036	T2_st	WMH	Reg. out WMH Volume	rs188166428	22	50908866	C	G	0.014472	0.90758	11.931	-0.30896	0.043435	0.68835	-0.081287	0.064124	0	--

## Sheet: Supplementary Table 3
Supplementary Table 3: Results for the univariate genome wide association study (GWAS) on T2* and QSM image derived phenotypes. The P values provided are two-sided, unadjusted values. This table provides the results of the univariate genome wide association study for lead genetic variants with -log10P > 9.0563 (Bonferroni) in the discovery sample, resulting in 407 associations. For each variant/I…
Cluster index	pheno	Modality	Region	Side	rsid	chr	pos	a1	a2	af	info	p.value (-log10)	beta	se	p.value.repro (-log10)	beta.repro	se.repro	nominal	beta signs (discovery/replication)
1	V0007	QSM	Pallidum	Left	rs782408252	X	53060049	CT	C	0.17466	0.78121	10.834	-0.07988	0.011825	2.3096	-0.046484	0.016519	1	--
1	V0008	QSM	Pallidum	Right	rs782408252	X	53060049	CT	C	0.17466	0.78121	9.9882	-0.07651	0.011832	2.2383	-0.045602	0.016518	1	--
2	V0005	QSM	Putamen	Left	rs413034	01	110432565	C	G	0.4493	0.98437	10.461	-0.067782	0.010225	3.4941	-0.052363	0.014548	1	--
2	V0006	QSM	Putamen	Right	rs413034	01	110432565	C	G	0.4493	0.98437	9.5404	-0.064515	0.010227	3.7752	-0.054781	0.014552	1	--
3	V0005	QSM	Putamen	Left	rs3851294	01	205130413	A	G	0.90958	1	9.1835	-0.10823	0.017513	2.6185	-0.074748	0.024624	1	--
6	V0015	QSM	SubstNigra	Left	rs185020611	02	190190799	A	G	0.038378	0.98593	38.045	0.33975	0.026031	24.801	0.39405	0.037628	1	++
6	V0033	T2_st	SubstNigra	Left	rs185020611	02	190190799	A	G	0.038378	0.98593	23.433	-0.26429	0.026031	15.666	-0.30986	0.037662	1	--
6	V0034	T2_st	SubstNigra	Right	rs185020611	02	190190799	A	G	0.038378	0.98593	31.518	-0.30806	0.026014	14.703	-0.29987	0.037694	1	--
6	V0016	QSM	SubstNigra	Right	2:190323184_CA_C	02	190323184	CA	C	0.037818	0.95975	43.863	0.37201	0.026488	22.025	0.37931	0.038539	1	++
6	V0005	QSM	Putamen	Left	rs10206543	02	190377370	G	A	0.60479	0.9945	9.2245	-0.064359	0.01039	5.7303	-0.069509	0.01457	1	--
6	V0023	T2_st	Putamen	Left	rs10206543	02	190377370	G	A	0.60479	0.9945	12.331	0.075058	0.010368	8.9095	0.088474	0.014547	1	++
6	V0024	T2_st	Putamen	Right	rs10206543	02	190377370	G	A	0.60479	0.9945	10.003	0.067112	0.01037	8.9273	0.088557	0.014545	1	++
6	V0021	T2_st	Caudate	Left	rs4417750	02	190381931	C	T	0.87869	0.99784	9.5178	0.097657	0.015501	7.0452	0.11531	0.021554	1	++
6	V0022	T2_st	Caudate	Right	rs11896326	02	190404514	T	C	0.142	0.97499	9.6282	-0.092808	0.014639	6.4923	-0.10445	0.020425	1	--
6	V0007	QSM	Pallidum	Left	rs11884632	02	190424842	G	C	0.25609	0.9962	71.271	-0.20835	0.011563	26.835	-0.17639	0.016165	1	--
6	V0008	QSM	Pallidum	Right	rs11884632	02	190424842	G	C	0.25609	0.9962	60.466	-0.1918	0.011581	22.911	-0.16265	0.016188	1	--
6	V0025	T2_st	Pallidum	Left	rs34206448	02	190440809	T	C	0.26168	0.99397	32.893	0.14018	0.011579	10.507	0.10742	0.016157	1	++
6	V0026	T2_st	Pallidum	Right	rs34206448	02	190440809	T	C	0.26168	0.99397	32.968	0.14035	0.011578	8.8194	0.097786	0.016167	1	++
7	V0025	T2_st	Pallidum	Left	rs12997466	02	175321064	G	T	0.32158	0.98302	14.063	-0.084385	0.010869	4.5368	-0.064354	0.015386	1	--
7	V0026	T2_st	Pallidum	Right	rs7602123	02	175365518	G	A	0.23086	0.97506	13.861	-0.09286	0.012053	6.756	-0.088587	0.016946	1	--
8	V0005	QSM	Putamen	Left	rs6542526	02	120109389	A	C	0.29196	0.99698	10.785	-0.074807	0.011101	5.5424	-0.073431	0.015681	1	--
8	V0006	QSM	Putamen	Right	rs6751553	02	120113520	A	G	0.32294	0.99659	13.412	-0.081713	0.010793	4.4651	-0.063485	0.015316	1	--
8	V0024	T2_st	Putamen	Right	rs6751553	02	120113520	A	G	0.32294	0.99659	9.2215	0.066798	0.010785	6.28	0.076745	0.015287	1	++
8	V0004	QSM	Caudate	Right	rs6726420	02	120120994	T	C	0.30562	0.9982	9.399	-0.068496	0.010946	3.2703	-0.053875	0.015558	1	--
8	V0023	T2_st	Putamen	Left	rs6726420	02	120120994	T	C	0.30562	0.9982	10.087	0.071081	0.010934	4.1749	0.061994	0.015542	1	++
9	V0007	QSM	Pallidum	Left	2:189666936_ATTTGACACTCCTGATTCATCAC_A	02	189666936	ATTTGACACTCCTGATTCATCAC	A	0.017408	0.74541	9.5122	0.2793	0.044346	3.697	0.24734	0.066503	1	++
9	V0016	QSM	SubstNigra	Right	2:189666936_ATTTGACACTCCTGATTCATCAC_A	02	189666936	ATTTGACACTCCTGATTCATCAC	A	0.017408	0.74541	9.1868	0.27407	0.044343	1.8222	0.16207	0.066659	1	++
10	V0010	QSM	Hippocampus	Right	rs16840692	03	133433900	G	A	0.051005	0.98415	12.746	0.16818	0.022824	4.7583	0.14022	0.032629	1	++
10	V0009	QSM	Hippocampus	Left	rs8177186	03	133465201	G	T	0.050379	0.9906	13.598	0.17445	0.022875	5.5731	0.15343	0.032663	1	++
10	V0003	QSM	Caudate	Left	rs4428180	03	133466374	A	G	0.1505	0.98882	17.209	0.1223	0.014159	4.19	0.080464	0.02013	1	++
10	V0004	QSM	Caudate	Right	rs4428180	03	133466374	A	G	0.1505	0.98882	17.313	0.1227	0.01416	5.7255	0.09596	0.020123	1	++
10	V0005	QSM	Putamen	Left	rs4428180	03	133466374	A	G	0.1505	0.98882	35.61	0.17843	0.014145	10.906	0.13636	0.020101	1	++
10	V0006	QSM	Putamen	Right	rs4428180	03	133466374	A	G	0.1505	0.98882	33.654	0.1733	0.014146	9.9381	0.12981	0.020118	1	++
10	V0015	QSM	SubstNigra	Left	rs4428180	03	133466374	A	G	0.1505	0.98882	18.906	0.12833	0.014141	5.9611	0.098108	0.020116	1	++
10	V0016	QSM	SubstNigra	Right	rs4428180	03	133466374	A	G	0.1505	0.98882	22.779	0.14145	0.014139	5.5928	0.094686	0.020118	1	++
10	V0021	T2_st	Caudate	Left	rs4428180	03	133466374	A	G	0.1505	0.98882	21.626	-0.13769	0.014142	7.2069	-0.10894	0.020111	1	--
10	V0022	T2_st	Caudate	Right	rs4428180	03	133466374	A	G	0.1505	0.98882	20.585	-0.13422	0.014145	8.3519	-0.11806	0.020106	1	--
10	V0023	T2_st	Putamen	Left	rs4428180	03	133466374	A	G	0.1505	0.98882	42.458	-0.19467	0.014095	13.899	-0.15498	0.020071	1	--
10	V0024	T2_st	Putamen	Right	rs4428180	03	133466374	A	G	0.1505	0.98882	38.51	-0.18526	0.014106	16.788	-0.17116	0.020057	1	--
10	V0025	T2_st	Pallidum	Left	rs4428180	03	133466374	A	G	0.1505	0.98882	19.867	-0.13181	0.014152	7.8774	-0.11443	0.020119	1	--
10	V0026	T2_st	Pallidum	Right	rs4428180	03	133466374	A	G	0.1505	0.98882	22.482	-0.14057	0.014147	9.9317	-0.12973	0.020113	1	--
10	V0033	T2_st	SubstNigra	Left	rs4428180	03	133466374	A	G	0.1505	0.98882	10.324	-0.093214	0.014161	6.5273	-0.10311	0.020104	1	--
10	V0034	T2_st	SubstNigra	Right	rs4428180	03	133466374	A	G	0.1505	0.98882	16.794	-0.12059	0.014142	7.1703	-0.10867	0.020117	1	--
11	V0008	QSM	Pallidum	Right	rs35650892	03	39510285	G	A	0.56066	0.94965	13.992	-0.080254	0.010365	5.6428	-0.069844	0.014766	1	--
11	V0007	QSM	Pallidum	Left	rs34457487	03	39510305	G	A	0.55385	0.9532	15.932	-0.085676	0.010331	6.9291	-0.077925	0.0147	1	--
12	V0007	QSM	Pallidum	Left	rs34455314	03	195745525	T	TCC	0.62557	0.99764	9.3141	-0.064726	0.010394	3.4091	-0.052683	0.014848	1	--
12	V0016	QSM	SubstNigra	Right	rs406271	03	195776976	T	C	0.31461	1	12.741	0.079864	0.010841	4.1839	0.061414	0.015377	1	++
12	V0034	T2_st	SubstNigra	Right	rs111625920	03	195814264	C	T	0.28942	0.99781	9.1459	-0.06829	0.011075	4.7558	-0.067992	0.015826	1	--
12	V0008	QSM	Pallidum	Right	rs9867473	03	195831098	A	C	0.57088	0.99577	11.787	-0.072125	0.010206	5.1245	-0.064873	0.014477	1	--
12	V0015	QSM	SubstNigra	Left	rs9867473	03	195831098	A	C	0.57088	0.99577	14.562	-0.080623	0.010194	5.5637	-0.067882	0.014465	1	--
13	V0005	QSM	Putamen	Left	rs968588	03	52489564	A	T	0.94286	0.98941	9.2974	0.1355	0.021781	6.8955	0.16495	0.031201	1	++
15	V0017	QSM	WMH	Original	rs35518360	04	103146890	A	T	0.079296	0.9431	9.3414	-0.12039	0.019303	4.789	-0.11776	0.027304	1	--
15	V0003	QSM	Caudate	Left	rs13107325	04	103188709	C	T	0.070326	1	69.091	0.3497	0.01972	40.704	0.37872	0.027959	1	++
15	V0004	QSM	Caudate	Right	rs13107325	04	103188709	C	T	0.070326	1	71.809	0.35587	0.019675	39.76	0.37433	0.027973	1	++
15	V0007	QSM	Pallidum	Left	rs13107325	04	103188709	C	T	0.070326	1	103.71	0.42844	0.019623	40.314	0.3764	0.027926	1	++
15	V0008	QSM	Pallidum	Right	rs13107325	04	103188709	C	T	0.070326	1	105.51	0.43184	0.019606	38.652	0.36776	0.027886	1	++
15	V0013	QSM	Accumbens	Left	rs13107325	04	103188709	C	T	0.070326	1	14.549	-0.1567	0.019823	4.8801	-0.12254	0.02811	1	--
15	V0014	QSM	Accumbens	Right	rs13107325	04	103188709	C	T	0.070326	1	10.652	-0.13244	0.019785	2.7123	-0.086998	0.028062	1	--
15	V0015	QSM	SubstNigra	Left	rs13107325	04	103188709	C	T	0.070326	1	81.826	0.37994	0.019647	46.48	0.40456	0.027885	1	++
15	V0016	QSM	SubstNigra	Right	rs13107325	04	103188709	C	T	0.070326	1	91.395	0.40229	0.019658	44.772	0.39619	0.027842	1	++
15	V0021	T2_st	Caudate	Left	rs13107325	04	103188709	C	T	0.070326	1	27.749	-0.21896	0.019751	24.94	-0.29437	0.028028	1	--
15	V0022	T2_st	Caudate	Right	rs13107325	04	103188709	C	T	0.070326	1	29.078	-0.22449	0.019764	20.223	-0.2637	0.028018	1	--
15	V0025	T2_st	Pallidum	Left	rs13107325	04	103188709	C	T	0.070326	1	52.527	-0.30347	0.019696	26.271	-0.30197	0.027983	1	--
15	V0026	T2_st	Pallidum	Right	rs13107325	04	103188709	C	T	0.070326	1	65.68	-0.33958	0.019653	30.328	-0.32446	0.027902	1	--
15	V0033	T2_st	SubstNigra	Left	rs13107325	04	103188709	C	T	0.070326	1	46.524	-0.28525	0.019705	25.999	-0.29948	0.027903	1	--
15	V0034	T2_st	SubstNigra	Right	rs13107325	04	103188709	C	T	0.070326	1	60.21	-0.3248	0.019654	24.484	-0.29036	0.027914	1	--
16	V0003	QSM	Caudate	Left	rs13105682	04	102702364	T	G	0.056979	0.94034	30.644	0.26449	0.022661	24.483	0.33417	0.032126	1	++
16	V0004	QSM	Caudate	Right	rs13105682	04	102702364	T	G	0.056979	0.94034	32.518	0.27222	0.022618	21.43	0.31222	0.032181	1	++
16	V0007	QSM	Pallidum	Left	rs13105682	04	102702364	T	G	0.056979	0.94034	46.911	0.32867	0.022607	20.342	0.30372	0.032172	1	++
16	V0008	QSM	Pallidum	Right	rs13105682	04	102702364	T	G	0.056979	0.94034	45.024	0.32143	0.022581	19.007	0.29325	0.03219	1	++
16	V0015	QSM	SubstNigra	Left	rs13105682	04	102702364	T	G	0.056979	0.94034	39.436	0.30024	0.022582	24.233	0.33266	0.032153	1	++
16	V0016	QSM	SubstNigra	Right	rs13105682	04	102702364	T	G	0.056979	0.94034	43.154	0.3146	0.022589	23.074	0.32351	0.03208	1	++
16	V0021	T2_st	Caudate	Left	rs13105682	04	102702364	T	G	0.056979	0.94034	12.31	-0.16361	0.02262	16.391	-0.27096	0.032156	1	--
16	V0022	T2_st	Caudate	Right	rs13105682	04	102702364	T	G	0.056979	0.94034	13.275	-0.17043	0.022635	12.231	-0.23198	0.032162	1	--
16	V0025	T2_st	Pallidum	Left	rs13105682	04	102702364	T	G	0.056979	0.94034	21.924	-0.22154	0.022591	10.678	-0.21582	0.032179	1	--
16	V0026	T2_st	Pallidum	Right	rs13105682	04	102702364	T	G	0.056979	0.94034	30.336	-0.26202	0.022568	13.833	-0.24754	0.03214	1	--
16	V0033	T2_st	SubstNigra	Left	rs13105682	04	102702364	T	G	0.056979	0.94034	23.471	-0.22949	0.022584	11.945	-0.22891	0.032139	1	--
16	V0034	T2_st	SubstNigra	Right	rs13105682	04	102702364	T	G	0.056979	0.94034	28.132	-0.25197	0.022568	12.373	-0.23333	0.03215	1	--
17	V0019	T2_st	Thalamus	Left	rs6812708	04	15541609	G	A	0.73923	1	9.2455	0.071406	0.011513	1.8638	0.04058	0.016457	1	++
17	V0001	QSM	Thalamus	Left	rs1134634	04	15603069	G	C	0.58762	0.99866	24.822	0.10683	0.010211	13.371	0.10983	0.01452	1	++
17	V0002	QSM	Thalamus	Right	rs1134634	04	15603069	G	C	0.58762	0.99866	27.146	0.11185	0.010205	14.195	0.1134	0.014523	1	++
17	V0007	QSM	Pallidum	Left	rs1134634	04	15603069	G	C	0.58762	0.99866	9.1485	0.063128	0.010237	2.469	0.042682	0.014567	1	++
17	V0025	T2_st	Pallidum	Left	rs1134634	04	15603069	G	C	0.58762	0.99866	12.861	-0.075762	0.010233	5.3019	-0.066564	0.014573	1	--
17	V0026	T2_st	Pallidum	Right	rs1134634	04	15603069	G	C	0.58762	0.99866	11.172	-0.070321	0.01024	3.346	-0.051155	0.014576	1	--
18	V0004	QSM	Caudate	Right	rs76062146	04	102456330	G	A	0.028119	0.97327	11.041	0.21339	0.03127	6.7791	0.23149	0.044199	1	++
18	V0007	QSM	Pallidum	Left	rs76062146	04	102456330	G	A	0.028119	0.97327	14.353	0.24489	0.031204	8.8345	0.26676	0.044064	1	++
18	V0008	QSM	Pallidum	Right	rs76062146	04	102456330	G	A	0.028119	0.97327	13.062	0.23318	0.031236	6.7797	0.2313	0.044161	1	++
18	V0016	QSM	SubstNigra	Right	rs76062146	04	102456330	G	A	0.028119	0.97327	11.264	0.21532	0.031215	8.4221	0.25949	0.043991	1	++
18	V0026	T2_st	Pallidum	Right	rs76062146	04	102456330	G	A	0.028119	0.97327	9.8315	-0.20023	0.031231	5.9953	-0.21536	0.044017	1	--
19	V0004	QSM	Caudate	Right	rs28584184	04	103685218	C	T	0.030896	0.98675	10.604	0.1975	0.029576	4.1976	0.15697	0.039229	1	++
19	V0007	QSM	Pallidum	Left	rs28584184	04	103685218	C	T	0.030896	0.98675	10.617	0.19763	0.029576	2.3606	0.11197	0.039267	1	++
19	V0008	QSM	Pallidum	Right	rs28584184	04	103685218	C	T	0.030896	0.98675	12.629	0.21657	0.029537	2.5975	0.11862	0.039264	1	++
19	V0015	QSM	SubstNigra	Left	rs28584184	04	103685218	C	T	0.030896	0.98675	11.435	0.20556	0.029561	4.2499	0.15817	0.03925	1	++
19	V0016	QSM	SubstNigra	Right	rs28584184	04	103685218	C	T	0.030896	0.98675	11.335	0.2046	0.029561	3.8687	0.14949	0.039154	1	++
20	V0007	QSM	Pallidum	Left	rs71614699	04	102540919	A	G	0.011588	0.87058	10.914	0.34236	0.050481	2.6256	0.22053	0.072532	1	++
20	V0008	QSM	Pallidum	Right	rs71614699	04	102540919	A	G	0.011588	0.87058	10.044	0.3271	0.050434	1.8246	0.17627	0.072435	1	++
21	V0024	T2_st	Putamen	Right	rs4148155	04	89054667	A	G	0.11551	0.99988	10.781	-0.10565	0.015681	1.8996	-0.056034	0.022456	1	--
22	V0024	T2_st	Putamen	Right	rs140659812	04	38622478	A	AGCATATGTATATATCTATACATACACAT	0.33534	0.93436	9.9899	-0.071267	0.01102	6.842	-0.082519	0.015676	1	--
25	V0017	QSM	WMH	Original	rs10052710	05	82860025	T	G	0.19689	0.99734	18.745	-0.11384	0.012601	4.4664	-0.074661	0.018009	1	--
25	V0018	QSM	WMH	Reg. out WMH Volume	rs10052710	05	82860025	T	G	0.19689	0.99734	10.64	-0.084377	0.012612	1.9833	-0.046183	0.018019	1	--
27	V0025	T2_st	Pallidum	Left	rs2205936	06	25685492	G	C	0.41073	0.98301	9.3304	-0.064643	0.010371	1.2451	-0.027925	0.014663	0	--
27	V0003	QSM	Caudate	Left	rs1800562	06	26093141	G	A	0.076736	0.99695	23.261	0.19049	0.018834	7.2748	0.14787	0.027157	1	++
27	V0004	QSM	Caudate	Right	rs1800562	06	26093141	G	A	0.076736	0.99695	23.888	0.19325	0.018844	6.7919	0.14247	0.027174	1	++
27	V0005	QSM	Putamen	Left	rs1800562	06	26093141	G	A	0.076736	0.99695	47.024	0.27378	0.018809	14.476	0.21435	0.027167	1	++
27	V0006	QSM	Putamen	Right	rs1800562	06	26093141	G	A	0.076736	0.99695	48.973	0.27901	0.018772	16.929	0.2328	0.027161	1	++
27	V0019	T2_st	Thalamus	Left	rs1800562	06	26093141	G	A	0.076736	0.99695	15.719	-0.15524	0.018852	7.3525	-0.149	0.027206	1	--
27	V0020	T2_st	Thalamus	Right	rs1800562	06	26093141	G	A	0.076736	0.99695	18.514	-0.16912	0.018842	3.8273	-0.10343	0.027257	1	--
27	V0021	T2_st	Caudate	Left	rs1800562	06	26093141	G	A	0.076736	0.99695	25.079	-0.19793	0.018818	6.1922	-0.13541	0.027183	1	--
27	V0022	T2_st	Caudate	Right	rs1800562	06	26093141	G	A	0.076736	0.99695	28.51	-0.21125	0.01879	5.7813	-0.13041	0.027199	1	--
27	V0023	T2_st	Putamen	Left	rs1800562	06	26093141	G	A	0.076736	0.99695	45.279	-0.26755	0.018742	11.739	-0.19146	0.027132	1	--
27	V0024	T2_st	Putamen	Right	rs1800562	06	26093141	G	A	0.076736	0.99695	45.62	-0.26864	0.018746	15.532	-0.22201	0.027108	1	--
27	V0026	T2_st	Pallidum	Right	rs1800562	06	26093141	G	A	0.076736	0.99695	12.387	-0.13671	0.018839	3.3803	-0.096039	0.027202	1	--
27	V0009	QSM	Hippocampus	Left	rs115740542	06	26123502	T	C	0.073921	0.98607	12.307	0.13906	0.019228	6.4758	0.14156	0.027721	1	++
27	V0010	QSM	Hippocampus	Right	rs115740542	06	26123502	T	C	0.073921	0.98607	15.881	0.15922	0.019231	3.189	0.094657	0.027741	1	++
27	V0015	QSM	SubstNigra	Left	rs115740542	06	26123502	T	C	0.073921	0.98607	16.005	0.15987	0.01923	3.5016	0.10011	0.027778	1	++
27	V0016	QSM	SubstNigra	Right	rs115740542	06	26123502	T	C	0.073921	0.98607	12.951	0.14297	0.019239	2.5414	0.08277	0.02776	1	++
27	V0033	T2_st	SubstNigra	Left	rs115740542	06	26123502	T	C	0.073921	0.98607	16.261	-0.16118	0.019226	4.2454	-0.11167	0.027729	1	--
28	V0020	T2_st	Thalamus	Right	rs13191659	06	27001055	C	G	0.086773	0.96526	9.1322	-0.11149	0.018097	0.79562	-0.036039	0.025653	0	--
28	V0023	T2_st	Putamen	Left	rs71559014	06	27122444	A	G	0.08634	0.95002	14.301	-0.14258	0.018202	3.1058	-0.086904	0.025868	1	--
28	V0024	T2_st	Putamen	Right	6:27141207_CTTTTTTTTTTTTTTTTT_C	06	27141207	CTTTTTTTTTTTTTTTTT	C	0.83101	0.79446	16.796	0.12848	0.015066	2.6176	0.064597	0.021284	1	++
28	V0005	QSM	Putamen	Left	rs34446632	06	27209978	C	T	0.088177	0.94936	18.594	0.16179	0.017984	4.8766	0.11078	0.025423	1	++
28	V0021	T2_st	Caudate	Left	6:27223966_CTCTA_C	06	27223966	CTCTA	C	0.088547	0.92893	12.053	-0.12983	0.018153	1.4215	-0.052976	0.025514	1	--
28	V0003	QSM	Caudate	Left	rs61740410	06	27224588	G	A	0.088639	0.95555	9.6567	0.11353	0.017879	2.9192	0.081884	0.025283	1	++
28	V0004	QSM	Caudate	Right	rs61740410	06	27224588	G	A	0.088639	0.95555	10.245	0.11727	0.017889	2.2268	0.069618	0.025296	1	++
28	V0006	QSM	Putamen	Right	rs61740410	06	27224588	G	A	0.088639	0.95555	20.491	0.16909	0.017863	5.7431	0.12078	0.025285	1	++
28	V0022	T2_st	Caudate	Right	rs61740410	06	27224588	G	A	0.088639	0.95555	10.991	-0.12162	0.017866	1.517	-0.054829	0.025325	1	--
28	V0024	T2_st	Putamen	Right	rs34509358	06	28675236	A	T	0.085794	0.87181	10.688	-0.12698	0.018935	0.99407	-0.043381	0.026478	0	--
29	V0021	T2_st	Caudate	Left	rs3132471	06	31419201	G	A	0.44764	0.99992	9.4964	0.063493	0.01009	1.8737	0.035631	0.014402	1	++
29	V0025	T2_st	Pallidum	Left	rs2516383	06	31519653	C	A	0.73764	0.99984	9.2931	0.071646	0.01152	0.80812	0.022752	0.016019	0	++
29	V0007	QSM	Pallidum	Left	rs3115667	06	31643399	T	C	0.72075	1	17.076	-0.096892	0.011264	4.2109	-0.063653	0.015879	1	--
29	V0008	QSM	Pallidum	Right	rs3115667	06	31643399	T	C	0.72075	1	13.58	-0.085894	0.011271	5.4078	-0.073376	0.015887	1	--
29	V0026	T2_st	Pallidum	Right	rs3115667	06	31643399	T	C	0.72075	1	10.887	0.076388	0.011278	1.9787	0.040662	0.015888	1	++
30	V0004	QSM	Caudate	Right	rs139436607	06	25348616	T	C	0.10442	0.98416	9.2044	0.10249	0.016565	1.3417	0.046749	0.023374	1	++
30	V0022	T2_st	Caudate	Right	rs192533405	06	25392326	G	A	0.063431	0.76541	9.6421	-0.14948	0.02356	1.4791	-0.071313	0.033477	1	--
30	V0005	QSM	Putamen	Left	rs116272812	06	25452783	T	C	0.12336	0.99241	14.609	0.12169	0.015361	7.3438	0.11921	0.021782	1	++
30	V0006	QSM	Putamen	Right	rs116272812	06	25452783	T	C	0.12336	0.99241	14.179	0.11972	0.015354	8.3433	0.12781	0.021779	1	++
30	V0023	T2_st	Putamen	Left	rs116272812	06	25452783	T	C	0.12336	0.99241	15.486	-0.12524	0.015328	4.8581	-0.09467	0.021772	1	--
30	V0024	T2_st	Putamen	Right	rs116272812	06	25452783	T	C	0.12336	0.99241	16.192	-0.12821	0.015327	7.6185	-0.12149	0.021755	1	--
31	V0008	QSM	Pallidum	Right	rs3129907	06	32323745	G	A	0.75576	1	10.972	-0.080121	0.01178	3.2364	-0.056097	0.016299	1	--
31	V0007	QSM	Pallidum	Left	rs3135365	06	32389255	C	A	0.77186	1	14.253	-0.094195	0.012047	3.7427	-0.062378	0.016653	1	--
32	V0006	QSM	Putamen	Right	rs3118362	06	28785085	C	T	0.90514	1	13.032	-0.12844	0.017227	3.1064	-0.081385	0.024222	1	--
32	V0005	QSM	Putamen	Left	rs3129803	06	29032262	G	A	0.90613	0.96967	12.77	-0.12909	0.017501	2.8076	-0.077814	0.024589	1	--
32	V0016	QSM	SubstNigra	Right	rs362520	06	29558364	A	G	0.049071	1	9.2164	0.14516	0.023444	0.80512	0.047006	0.033183	0	++
33	V0016	QSM	SubstNigra	Right	rs35405209	06	45428508	T	TA	0.35625	0.97466	9.1592	-0.066507	0.010778	5.3132	-0.069115	0.015113	1	--
33	V0006	QSM	Putamen	Right	rs2790094	06	45438472	A	G	0.34894	0.99385	12.393	-0.077847	0.010724	4.0392	-0.059011	0.015077	1	--
33	V0005	QSM	Putamen	Left	rs9472494	06	45451836	C	T	0.35008	0.99798	12.992	-0.079574	0.01069	3.7372	-0.056292	0.015041	1	--
34	V0003	QSM	Caudate	Left	6:31072937_CA_C	06	31072937	CA	C	0.15144	0.96004	9.1437	-0.087872	0.014253	0.15815	0.0079716	0.020315	0	-+
34	V0006	QSM	Putamen	Right	6:31072937_CA_C	06	31072937	CA	C	0.15144	0.96004	9.4068	-0.089221	0.014252	0.16475	-0.0082634	0.020323	0	--
34	V0021	T2_st	Caudate	Left	6:31072937_CA_C	06	31072937	CA	C	0.15144	0.96004	9.5866	0.09012	0.014249	0.27826	-0.012855	0.020317	0	+-
34	V0007	QSM	Pallidum	Left	rs2517494	06	31073597	C	G	0.80536	0.99971	10.139	-0.083271	0.012774	2.5072	-0.053297	0.018022	1	--
34	V0023	T2_st	Putamen	Left	rs2249742	06	31240721	C	T	0.43775	0.99906	11.001	0.068889	0.010115	0.18649	0.0065317	0.014433	0	++
34	V0007	QSM	Pallidum	Left	rs9266366	06	31333032	T	C	0.84957	0.99124	9.7138	-0.090472	0.014203	2.2091	-0.054671	0.019962	1	--
35	V0005	QSM	Putamen	Left	rs79108775	06	25330116	C	T	0.10037	0.98679	9.7152	0.1072	0.016828	3.0742	0.079868	0.023917	1	++
35	V0023	T2_st	Putamen	Left	rs79108775	06	25330116	C	T	0.10037	0.98679	10.942	-0.11396	0.01678	2.0282	-0.062166	0.023922	1	--
35	V0024	T2_st	Putamen	Right	rs79108775	06	25330116	C	T	0.10037	0.98679	9.7651	-0.10721	0.016782	3.4465	-0.085373	0.023909	1	--
36	V0007	QSM	Pallidum	Left	rs9276610	06	32742095	A	T	0.86509	0.9951	9.8861	-0.094779	0.014739	2.9397	-0.067296	0.020692	1	--
39	V0023	T2_st	Putamen	Left	rs14415	07	72984780	T	C	0.28121	0.99975	13.268	-0.084576	0.011236	11.669	-0.11057	0.01572	1	--
39	V0003	QSM	Caudate	Left	rs35348663	07	72991593	G	C	0.29115	0.97892	14.602	0.089186	0.011261	7.0405	0.084169	0.015739	1	++
39	V0004	QSM	Caudate	Right	rs35348663	07	72991593	G	C	0.29115	0.97892	15.396	0.091729	0.011262	7.9114	0.089687	0.015732	1	++
39	V0005	QSM	Putamen	Left	rs35348663	07	72991593	G	C	0.29115	0.97892	18.022	0.099677	0.011263	10.884	0.10657	0.015727	1	++
39	V0006	QSM	Putamen	Right	rs35348663	07	72991593	G	C	0.29115	0.97892	18.492	0.10101	0.01126	11.333	0.10896	0.015735	1	++
39	V0024	T2_st	Putamen	Right	rs35348663	07	72991593	G	C	0.29115	0.97892	12.545	-0.082171	0.011246	11.453	-0.10938	0.015707	1	--
40	V0003	QSM	Caudate	Left	rs61423551	07	1575089	G	A	0.52801	0.99945	9.8023	0.064869	0.010134	1.3764	0.029133	0.014327	1	++
40	V0024	T2_st	Putamen	Right	rs61423551	07	1575089	G	A	0.52801	0.99945	13.423	-0.076617	0.010116	4.1333	-0.056724	0.014302	1	--
40	V0005	QSM	Putamen	Left	rs3808335	07	1575972	A	G	0.52981	1	10.334	0.066784	0.01014	4.7637	0.061544	0.014312	1	++
40	V0023	T2_st	Putamen	Left	rs3808335	07	1575972	A	G	0.52981	1	10.66	-0.06778	0.010121	2.8624	-0.045803	0.014308	1	--
41	V0033	T2_st	SubstNigra	Left	rs1693591	08	101673265	T	G	0.42772	0.92221	14.65	0.083942	0.01058	9.7052	0.095425	0.01498	1	++
41	V0015	QSM	SubstNigra	Left	rs1693551	08	101675584	T	C	0.46604	1	21.773	-0.098253	0.010056	10.786	-0.09623	0.014271	1	--
41	V0016	QSM	SubstNigra	Right	rs1693551	08	101675584	T	C	0.46604	1	21.846	-0.098436	0.010057	9.5436	-0.090085	0.01427	1	--
41	V0007	QSM	Pallidum	Left	rs2978098	08	101676675	A	C	0.46586	0.9958	37.439	-0.13031	0.010067	14.602	-0.11326	0.014289	1	--
41	V0008	QSM	Pallidum	Right	rs2978098	08	101676675	A	C	0.46586	0.9958	45.31	-0.14366	0.01006	18.288	-0.12753	0.014286	1	--
41	V0025	T2_st	Pallidum	Left	rs2978098	08	101676675	A	C	0.46586	0.9958	24.19	0.10414	0.010089	10.708	0.096149	0.014314	1	++
41	V0026	T2_st	Pallidum	Right	rs2978098	08	101676675	A	C	0.46586	0.9958	26.933	0.11013	0.010089	11.944	0.10195	0.014315	1	++
41	V0034	T2_st	SubstNigra	Right	rs2978098	08	101676675	A	C	0.46586	0.9958	15.169	0.081557	0.010092	11.05	0.097714	0.014304	1	++
42	V0022	T2_st	Caudate	Right	rs34217343	08	23414392	C	G	0.16356	0.9974	12.553	0.10007	0.013692	2.0744	0.051327	0.019479	1	++
42	V0024	T2_st	Putamen	Right	rs34217343	08	23414392	C	G	0.16356	0.9974	13.194	0.10268	0.013682	5.5656	0.091338	0.01946	1	++
42	V0021	T2_st	Caudate	Left	rs11784870	08	23415524	G	A	0.16247	0.99689	10.519	0.091191	0.013715	4.8501	0.084906	0.019545	1	++
42	V0023	T2_st	Putamen	Left	rs11784870	08	23415524	G	A	0.16247	0.99689	12.86	0.10143	0.013701	5.5853	0.091829	0.019526	1	++
42	V0003	QSM	Caudate	Left	rs2004645	08	23417091	G	A	0.16484	1	15.194	-0.11015	0.013619	3.3735	-0.068348	0.019382	1	--
42	V0004	QSM	Caudate	Right	rs2004645	08	23417091	G	A	0.16484	1	11.126	-0.093332	0.013621	3.6639	-0.071711	0.019382	1	--
42	V0005	QSM	Putamen	Left	rs2004645	08	23417091	G	A	0.16484	1	19.057	-0.12406	0.013614	7.3492	-0.10596	0.019352	1	--
42	V0006	QSM	Putamen	Right	rs1567667	08	23417918	C	T	0.16472	0.99931	22.013	-0.13379	0.013614	8.3017	-0.11348	0.019389	1	--
43	V0004	QSM	Caudate	Right	rs465423	09	19210177	A	G	0.91607	0.96277	9.2898	0.11501	0.018496	4.4506	0.10917	0.026387	1	++
43	V0005	QSM	Putamen	Left	rs465423	09	19210177	A	G	0.91607	0.96277	15.331	0.15027	0.018491	8.113	0.15237	0.026363	1	++
43	V0006	QSM	Putamen	Right	rs465423	09	19210177	A	G	0.91607	0.96277	13.988	0.14319	0.018496	9.0963	0.1622	0.02637	1	++
43	V0023	T2_st	Putamen	Left	rs465423	09	19210177	A	G	0.91607	0.96277	12.608	-0.13541	0.018485	6.6769	-0.13684	0.026348	1	--
43	V0024	T2_st	Putamen	Right	rs465423	09	19210177	A	G	0.91607	0.96277	12.752	-0.13627	0.018489	9.4923	-0.16577	0.026337	1	--
44	V0015	QSM	SubstNigra	Left	rs57832775	09	109075787	C	T	0.072989	0.99717	12.9	0.14329	0.019323	4.4157	0.11092	0.026931	1	++
44	V0016	QSM	SubstNigra	Right	rs75289172	09	109091758	T	G	0.072809	0.99659	11.102	0.13252	0.019363	4.574	0.11342	0.026991	1	++
45	V0002	QSM	Thalamus	Right	rs944582	09	32465770	G	A	0.69928	0.996	12.119	-0.079189	0.01104	4.2498	-0.0626	0.015535	1	--
47	V0005	QSM	Putamen	Left	10:18203917_CAT_C	10	18203917	CAT	C	0.67187	0.61253	15.326	0.11107	0.01367	6.8475	0.10197	0.019362	1	++
47	V0006	QSM	Putamen	Right	10:18203917_CAT_C	10	18203917	CAT	C	0.67187	0.61253	12.294	0.098833	0.013673	7.488	0.10711	0.019363	1	++
47	V0023	T2_st	Putamen	Left	10:18203917_CAT_C	10	18203917	CAT	C	0.67187	0.61253	13.857	-0.10517	0.013653	4.9444	-0.084978	0.01935	1	--
47	V0024	T2_st	Putamen	Right	10:18203917_CAT_C	10	18203917	CAT	C	0.67187	0.61253	13.059	-0.10192	0.013654	5.0084	-0.085589	0.019348	1	--
47	V0008	QSM	Pallidum	Right	rs567166639	10	18203937	C	A	0.13915	0.59263	14.821	-0.15052	0.018856	6.7828	-0.13757	0.02626	1	--
47	V0026	T2_st	Pallidum	Right	rs567166639	10	18203937	C	A	0.13915	0.59263	13.866	0.14538	0.018866	9.1574	0.16201	0.026244	1	++
47	V0007	QSM	Pallidum	Left	rs370635033	10	18205012	A	G	0.14269	0.59415	13.477	-0.14149	0.018642	4.5591	-0.10902	0.025992	1	--
47	V0003	QSM	Caudate	Left	rs4348791	10	18221908	T	C	0.39503	0.97527	100.55	0.22335	0.010393	36.872	0.18954	0.014728	1	++
47	V0025	T2_st	Pallidum	Left	rs10430577	10	18226707	C	T	0.24393	0.97409	52.837	-0.18351	0.011874	21.539	-0.16339	0.016796	1	--
47	V0026	T2_st	Pallidum	Right	rs10430577	10	18226707	C	T	0.24393	0.97409	57.065	-0.19094	0.011876	22.507	-0.16712	0.016788	1	--
47	V0004	QSM	Caudate	Right	rs10430578	10	18226714	G	A	0.24483	0.97393	97.519	0.2497	0.011803	42.53	0.23146	0.016704	1	++
47	V0005	QSM	Putamen	Left	rs10430578	10	18226714	G	A	0.24483	0.97393	43.061	0.16536	0.011886	24.396	0.17423	0.016781	1	++
47	V0006	QSM	Putamen	Right	rs10430578	10	18226714	G	A	0.24483	0.97393	43.547	0.16624	0.011881	24.792	0.17572	0.016783	1	++
47	V0021	T2_st	Caudate	Left	rs10430578	10	18226714	G	A	0.24483	0.97393	70.219	-0.21162	0.011835	36.463	-0.21393	0.016719	1	--
47	V0022	T2_st	Caudate	Right	rs10430578	10	18226714	G	A	0.24483	0.97393	74.632	-0.21822	0.011829	38.76	-0.22068	0.016709	1	--
47	V0023	T2_st	Putamen	Left	rs10430578	10	18226714	G	A	0.24483	0.97393	50.437	-0.17884	0.011852	26.406	-0.18121	0.016747	1	--
47	V0024	T2_st	Putamen	Right	rs10430578	10	18226714	G	A	0.24483	0.97393	48.317	-0.17499	0.011855	23.727	-0.17147	0.016757	1	--
47	V0033	T2_st	SubstNigra	Left	rs12249671	10	18239344	T	G	0.29352	0.992	12.123	0.080031	0.011155	4.5628	0.06576	0.015671	1	++
47	V0007	QSM	Pallidum	Left	rs2120293	10	18240640	A	G	0.30163	0.99693	36.002	-0.13957	0.011003	20.674	-0.14714	0.015454	1	--
47	V0008	QSM	Pallidum	Right	rs10827902	10	18243144	G	A	0.29684	0.99761	40.534	-0.1489	0.011042	18.025	-0.13785	0.015559	1	--
47	V0034	T2_st	SubstNigra	Right	rs10827902	10	18243144	G	A	0.29684	0.99761	9.565	0.070019	0.011084	3.9262	0.060077	0.015602	1	++
47	V0015	QSM	SubstNigra	Left	rs4747335	10	18261299	G	T	0.30752	0.98825	10.05	-0.071466	0.011015	4.3843	-0.063607	0.015506	1	--
47	V0016	QSM	SubstNigra	Right	rs1926740	10	18266783	G	T	0.48609	0.99476	11.264	-0.069592	0.010089	2.3642	-0.040607	0.014227	1	--
48	V0007	QSM	Pallidum	Left	rs61844050	10	17960399	G	A	0.15138	0.57479	16.456	0.15732	0.018648	6.0328	0.12903	0.02628	1	++
48	V0008	QSM	Pallidum	Right	rs61844050	10	17960399	G	A	0.15138	0.57479	21.659	0.18163	0.018639	7.6096	0.14664	0.026276	1	++
48	V0025	T2_st	Pallidum	Left	rs61844050	10	17960399	G	A	0.15138	0.57479	32.869	-0.22532	0.018618	14.831	-0.20962	0.026228	1	--
48	V0026	T2_st	Pallidum	Right	rs61844050	10	17960399	G	A	0.15138	0.57479	32.195	-0.22298	0.018622	12.557	-0.19197	0.026242	1	--
48	V0003	QSM	Caudate	Left	rs544995	10	17962506	A	G	0.36056	0.89776	99.498	0.23486	0.010988	36.778	0.20043	0.015595	1	++
48	V0004	QSM	Caudate	Right	rs544995	10	17962506	A	G	0.36056	0.89776	94.94	0.22951	0.010999	37.674	0.20287	0.015588	1	++
48	V0022	T2_st	Caudate	Right	rs544995	10	17962506	A	G	0.36056	0.89776	65.08	-0.18967	0.011028	35.983	-0.19806	0.015586	1	--
48	V0005	QSM	Putamen	Left	rs10508552	10	17966561	C	G	0.32362	1	29.985	0.12464	0.0108	13.185	0.11451	0.015252	1	++
48	V0006	QSM	Putamen	Right	rs10508552	10	17966561	C	G	0.32362	1	30.695	0.1261	0.010795	12.468	0.11122	0.015262	1	++
48	V0021	T2_st	Caudate	Left	rs10508552	10	17966561	C	G	0.32362	1	67.972	-0.18891	0.010742	38.59	-0.19976	0.01516	1	--
48	V0023	T2_st	Putamen	Left	rs10508552	10	17966561	C	G	0.32362	1	34.245	-0.13321	0.010776	14.312	-0.11947	0.015233	1	--
48	V0024	T2_st	Putamen	Right	rs10508552	10	17966561	C	G	0.32362	1	34.178	-0.1331	0.010778	12.763	-0.11241	0.015234	1	--
49	V0007	QSM	Pallidum	Left	rs78915471	10	18406409	A	G	0.030621	0.9793	11.638	-0.20917	0.0298	5.5067	-0.20003	0.04287	1	--
49	V0008	QSM	Pallidum	Right	rs78915471	10	18406409	A	G	0.030621	0.9793	10.552	-0.19858	0.029816	2.0047	-0.11078	0.042937	1	--
49	V0025	T2_st	Pallidum	Left	rs78915471	10	18406409	A	G	0.030621	0.9793	9.3199	0.18567	0.029807	5.7534	0.20522	0.042918	1	++
49	V0026	T2_st	Pallidum	Right	rs78915471	10	18406409	A	G	0.030621	0.9793	11.887	0.21181	0.029835	4.0678	0.16872	0.042933	1	++
49	V0003	QSM	Caudate	Left	rs11012783	10	18425418	A	G	0.38625	0.99416	71.578	0.18658	0.010332	29.721	0.16838	0.014632	1	++
49	V0004	QSM	Caudate	Right	rs11012783	10	18425418	A	G	0.38625	0.99416	75.579	0.19175	0.010327	29.741	0.16851	0.014639	1	++
49	V0021	T2_st	Caudate	Left	rs11012783	10	18425418	A	G	0.38625	0.99416	39.786	-0.13849	0.010369	16.618	-0.12451	0.014669	1	--
49	V0022	T2_st	Caudate	Right	rs11012783	10	18425418	A	G	0.38625	0.99416	45.789	-0.14877	0.010361	18.077	-0.13015	0.014668	1	--
50	V0003	QSM	Caudate	Left	rs61844058	10	18156314	T	C	0.34882	0.3875	40.037	0.22765	0.016989	16.173	0.19688	0.02353	1	++
50	V0004	QSM	Caudate	Right	rs61844058	10	18156314	T	C	0.34882	0.3875	42.437	0.23449	0.016983	16.972	0.20191	0.023525	1	++
50	V0005	QSM	Putamen	Left	rs61844058	10	18156314	T	C	0.34882	0.3875	18.184	0.15152	0.017041	7.8218	0.13354	0.023571	1	++
50	V0006	QSM	Putamen	Right	rs61844058	10	18156314	T	C	0.34882	0.3875	20.57	0.16155	0.017033	7.4126	0.12976	0.023587	1	++
50	V0007	QSM	Pallidum	Left	rs61844058	10	18156314	T	C	0.34882	0.3875	12.8	0.12583	0.017038	4.9853	0.10412	0.023598	1	++
50	V0008	QSM	Pallidum	Right	rs61844058	10	18156314	T	C	0.34882	0.3875	17.017	0.14627	0.017034	6.9478	0.12517	0.023579	1	++
50	V0021	T2_st	Caudate	Left	rs61844058	10	18156314	T	C	0.34882	0.3875	28.628	-0.19164	0.017009	14.957	-0.18883	0.023521	1	--
50	V0022	T2_st	Caudate	Right	rs61844058	10	18156314	T	C	0.34882	0.3875	28.639	-0.19163	0.017005	10.537	-0.15672	0.023536	1	--
50	V0023	T2_st	Putamen	Left	rs61844058	10	18156314	T	C	0.34882	0.3875	21.672	-0.16578	0.017007	8.6286	-0.14072	0.023544	1	--
50	V0024	T2_st	Putamen	Right	rs61844058	10	18156314	T	C	0.34882	0.3875	20.567	-0.16133	0.01701	8.9602	-0.14362	0.023542	1	--
50	V0025	T2_st	Pallidum	Left	rs61844058	10	18156314	T	C	0.34882	0.3875	22.854	-0.1706	0.017024	11.07	-0.16107	0.023556	1	--
50	V0026	T2_st	Pallidum	Right	rs61844058	10	18156314	T	C	0.34882	0.3875	22.627	-0.16978	0.01703	9.236	-0.14607	0.023553	1	--
51	V0025	T2_st	Pallidum	Left	rs691845	10	18193042	T	A	0.34935	0.4441	18.108	0.14011	0.015793	5.4752	0.10287	0.022118	1	++
51	V0003	QSM	Caudate	Left	10:18203264_ATG_A	10	18203264	ATG	A	0.26978	0.63226	34.77	-0.17852	0.014328	17.863	-0.17695	0.020068	1	--
51	V0004	QSM	Caudate	Right	10:18203264_ATG_A	10	18203264	ATG	A	0.26978	0.63226	33.793	-0.17583	0.014322	18.863	-0.18205	0.020064	1	--
51	V0021	T2_st	Caudate	Left	10:18203264_ATG_A	10	18203264	ATG	A	0.26978	0.63226	23.794	0.14679	0.014343	13.233	0.15107	0.020082	1	++
51	V0022	T2_st	Caudate	Right	10:18203264_ATG_A	10	18203264	ATG	A	0.26978	0.63226	26.071	0.15383	0.014333	17.013	0.17241	0.020063	1	++
52	V0008	QSM	Pallidum	Right	rs377492188	10	18104537	G	C	0.88824	0.47265	11.252	0.16017	0.023233	4.5568	0.13917	0.033188	1	++
52	V0003	QSM	Caudate	Left	rs117503237	10	18104996	C	T	0.06693	0.42893	30.854	0.35928	0.030675	9.5887	0.27351	0.043217	1	++
52	V0004	QSM	Caudate	Right	rs117503237	10	18104996	C	T	0.06693	0.42893	32.133	0.36691	0.030674	8.8989	0.26272	0.043225	1	++
52	V0005	QSM	Putamen	Left	rs117503237	10	18104996	C	T	0.06693	0.42893	12.08	0.22026	0.030761	2.1878	0.11782	0.043275	1	++
52	V0006	QSM	Putamen	Right	rs117503237	10	18104996	C	T	0.06693	0.42893	12.905	0.22797	0.030735	1.7276	0.10178	0.043286	1	++
52	V0021	T2_st	Caudate	Left	rs117503237	10	18104996	C	T	0.06693	0.42893	23.26	-0.31031	0.030682	11.064	-0.29567	0.043253	1	--
52	V0022	T2_st	Caudate	Right	rs117503237	10	18104996	C	T	0.06693	0.42893	28.588	-0.34517	0.030658	12.196	-0.31086	0.043162	1	--
52	V0023	T2_st	Putamen	Left	rs117503237	10	18104996	C	T	0.06693	0.42893	16.053	-0.25541	0.030674	3.5679	-0.15752	0.043235	1	--
52	V0024	T2_st	Putamen	Right	rs117503237	10	18104996	C	T	0.06693	0.42893	14.453	-0.24164	0.030676	2.8065	-0.1368	0.043237	1	--
52	V0025	T2_st	Pallidum	Left	rs117503237	10	18104996	C	T	0.06693	0.42893	16.897	-0.26259	0.030695	3.5792	-0.15818	0.043335	1	--
52	V0026	T2_st	Pallidum	Right	rs117503237	10	18104996	C	T	0.06693	0.42893	13.988	-0.23774	0.030709	2.4587	-0.12658	0.04331	1	--
52	V0007	QSM	Pallidum	Left	rs2477641	10	18110019	G	A	0.91565	0.41168	10.745	0.18984	0.028226	3.9929	0.15685	0.040338	1	++
53	V0003	QSM	Caudate	Left	rs200928899	10	18176468	T	C	0.16027	0.37702	31.066	0.26378	0.022441	11.396	0.2212	0.031849	1	++
53	V0004	QSM	Caudate	Right	rs200928899	10	18176468	T	C	0.16027	0.37702	27.937	0.24976	0.022451	11.065	0.2177	0.031845	1	++
53	V0005	QSM	Putamen	Left	rs200928899	10	18176468	T	C	0.16027	0.37702	12.517	0.16431	0.022516	5.9756	0.15565	0.031871	1	++
53	V0006	QSM	Putamen	Right	rs200928899	10	18176468	T	C	0.16027	0.37702	13.867	0.17334	0.022494	5.4897	0.1486	0.031903	1	++
53	V0021	T2_st	Caudate	Left	rs200928899	10	18176468	T	C	0.16027	0.37702	20.008	-0.21005	0.022469	9.6663	-0.20241	0.031843	1	--
53	V0022	T2_st	Caudate	Right	rs200928899	10	18176468	T	C	0.16027	0.37702	20.983	-0.21531	0.022465	10.444	-0.21083	0.031812	1	--
53	V0023	T2_st	Putamen	Left	rs200928899	10	18176468	T	C	0.16027	0.37702	17.018	-0.19277	0.022449	4.9991	-0.14075	0.031851	1	--
53	V0024	T2_st	Putamen	Right	rs200928899	10	18176468	T	C	0.16027	0.37702	16.464	-0.18948	0.022454	5.2992	-0.14536	0.031833	1	--
53	V0026	T2_st	Pallidum	Right	rs200928899	10	18176468	T	C	0.16027	0.37702	18.52	-0.20165	0.022463	9.9162	-0.20507	0.03182	1	--
53	V0007	QSM	Pallidum	Left	rs543741131	10	18183335	T	C	0.13517	0.51741	13.37	-0.15461	0.020457	4.9271	-0.12421	0.028339	1	--
53	V0008	QSM	Pallidum	Right	rs543741131	10	18183335	T	C	0.13517	0.51741	15.541	-0.16747	0.02046	6.2438	-0.14172	0.02832	1	--
54	V0003	QSM	Caudate	Left	rs7076952	10	18080484	A	G	0.064928	0.3659	29.25	0.38743	0.034006	12.409	0.34476	0.04743	1	++
54	V0004	QSM	Caudate	Right	rs7076952	10	18080484	A	G	0.064928	0.3659	29.922	0.39197	0.034002	11.033	0.32383	0.047443	1	++
54	V0021	T2_st	Caudate	Left	rs7076952	10	18080484	A	G	0.064928	0.3659	23.994	-0.34975	0.034026	10.134	-0.30997	0.047536	1	--
54	V0022	T2_st	Caudate	Right	rs7076952	10	18080484	A	G	0.064928	0.3659	26.364	-0.36702	0.033999	11.953	-0.33781	0.047413	1	--
54	V0023	T2_st	Putamen	Left	rs7076952	10	18080484	A	G	0.064928	0.3659	14.057	-0.26407	0.034021	3.7199	-0.17722	0.04748	1	--
54	V0024	T2_st	Putamen	Right	rs7076952	10	18080484	A	G	0.064928	0.3659	12.563	-0.24879	0.034025	2.1624	-0.12837	0.047488	1	--
54	V0025	T2_st	Pallidum	Left	rs7076952	10	18080484	A	G	0.064928	0.3659	15.861	-0.28188	0.034068	2.9067	-0.15378	0.047602	1	--
54	V0026	T2_st	Pallidum	Right	rs7076952	10	18080484	A	G	0.064928	0.3659	16.09	-0.28397	0.034062	2.24	-0.13131	0.047542	1	--
54	V0005	QSM	Putamen	Left	rs369103643	10	18083869	C	G	0.19178	0.48197	10.825	0.12477	0.018478	1.9097	0.065738	0.026258	1	++
54	V0006	QSM	Putamen	Right	rs369103643	10	18083869	C	G	0.19178	0.48197	11.256	0.12739	0.018475	1.8063	0.063517	0.026268	1	++
55	V0005	QSM	Putamen	Left	rs2461165	10	18125222	G	A	0.8085	0.45814	10.957	0.12817	0.018859	7.0607	0.14426	0.026934	1	++
55	V0024	T2_st	Putamen	Right	rs2461165	10	18125222	G	A	0.8085	0.45814	10.704	-0.12643	0.018838	6.6827	-0.13983	0.02691	1	--
55	V0007	QSM	Pallidum	Left	rs373423276	10	18130016	T	C	0.054789	0.39359	11.324	-0.24579	0.035533	4.9841	-0.22784	0.051647	1	--
55	V0008	QSM	Pallidum	Right	rs373423276	10	18130016	T	C	0.054789	0.39359	12.962	-0.26427	0.035546	3.8609	-0.19712	0.051687	1	--
55	V0025	T2_st	Pallidum	Left	rs373423276	10	18130016	T	C	0.054789	0.39359	17.598	0.31059	0.035538	8.3617	0.30364	0.051677	1	++
55	V0026	T2_st	Pallidum	Right	rs373423276	10	18130016	T	C	0.054789	0.39359	12.23	0.25664	0.035606	5.5477	0.24211	0.051674	1	++
55	V0003	QSM	Caudate	Left	rs200793564	10	18135686	T	G	0.26166	0.37089	27.303	0.20599	0.018738	10.556	0.17599	0.026402	1	++
55	V0004	QSM	Caudate	Right	rs200793564	10	18135686	T	G	0.26166	0.37089	27.249	0.20582	0.018742	9.519	0.16645	0.026404	1	++
55	V0006	QSM	Putamen	Right	rs200793564	10	18135686	T	G	0.26166	0.37089	11.173	0.129	0.018783	2.8458	0.084402	0.026457	1	++
55	V0021	T2_st	Caudate	Left	rs200793564	10	18135686	T	G	0.26166	0.37089	21.378	-0.18145	0.018749	10.969	-0.17963	0.026399	1	--
55	V0022	T2_st	Caudate	Right	rs200793564	10	18135686	T	G	0.26166	0.37089	20.878	-0.17921	0.018748	12.466	-0.19216	0.02637	1	--
55	V0023	T2_st	Putamen	Left	rs200793564	10	18135686	T	G	0.26166	0.37089	14.619	-0.1486	0.018751	4.2079	-0.10585	0.026415	1	--
56	V0003	QSM	Caudate	Left	rs72782503	10	17717578	G	A	0.028209	1	12.067	-0.21897	0.030598	4.8757	-0.1903	0.043676	1	--
56	V0004	QSM	Caudate	Right	rs72782503	10	17717578	G	A	0.028209	1	13.63	-0.2336	0.030593	5.058	-0.19427	0.043674	1	--
56	V0026	T2_st	Pallidum	Right	rs72782503	10	17717578	G	A	0.028209	1	16.343	0.25762	0.030648	8.4755	0.25853	0.043677	1	++
56	V0005	QSM	Putamen	Left	rs45470994	10	17756975	A	T	0.025526	0.89892	9.3391	-0.21216	0.034022	5.1073	-0.21484	0.048035	1	--
56	V0006	QSM	Putamen	Right	rs45470994	10	17756975	A	T	0.025526	0.89892	10.546	-0.22638	0.034	4.71	-0.20526	0.04804	1	--
56	V0007	QSM	Pallidum	Left	rs45470994	10	17756975	A	T	0.025526	0.89892	17.148	-0.29288	0.033972	5.3241	-0.22011	0.048074	1	--
56	V0008	QSM	Pallidum	Right	rs45470994	10	17756975	A	T	0.025526	0.89892	14.977	-0.27264	0.033965	5.0637	-0.21438	0.048163	1	--
56	V0023	T2_st	Putamen	Left	rs45470994	10	17756975	A	T	0.025526	0.89892	10.549	0.22618	0.033964	6.9588	0.25511	0.048012	1	++
56	V0024	T2_st	Putamen	Right	rs45470994	10	17756975	A	T	0.025526	0.89892	12.23	0.24491	0.033977	6.0789	0.23677	0.048021	1	++
56	V0025	T2_st	Pallidum	Left	rs45470994	10	17756975	A	T	0.025526	0.89892	17.43	0.2958	0.034017	6.5832	0.24767	0.048063	1	++
57	V0005	QSM	Putamen	Left	rs11196758	10	116237760	C	T	0.13485	0.99548	11.198	0.10122	0.014721	7.028	0.11145	0.020862	1	++
57	V0006	QSM	Putamen	Right	rs11196758	10	116237760	C	T	0.13485	0.99548	9.5433	0.09288	0.014721	7.1811	0.11274	0.020855	1	++
57	V0023	T2_st	Putamen	Left	rs11196758	10	116237760	C	T	0.13485	0.99548	11.072	-0.10041	0.014692	9.6521	-0.13219	0.020813	1	--
57	V0024	T2_st	Putamen	Right	rs11196758	10	116237760	C	T	0.13485	0.99548	14.941	-0.11774	0.014686	6.8816	-0.10998	0.020826	1	--
58	V0007	QSM	Pallidum	Left	rs111469328	10	17550141	G	C	0.028769	0.96362	10.104	-0.20063	0.030835	3.4254	-0.1538	0.043227	1	--
59	V0033	T2_st	SubstNigra	Left	10:104810293_CA_C	10	104810293	CA	C	0.10954	0.90304	9.367	0.10588	0.016951	0.6072	0.028572	0.024683	0	++
62	V0001	QSM	Thalamus	Left	rs56215258	11	61731324	C	CAA	0.25919	0.99735	14.328	-0.090158	0.011498	3.9645	-0.063469	0.01639	1	--
62	V0007	QSM	Pallidum	Left	rs57398279	11	61739142	G	C	0.31251	1	12.874	0.080515	0.010869	5.0923	0.068803	0.015408	1	++
62	V0008	QSM	Pallidum	Right	rs57398279	11	61739142	G	C	0.31251	1	14.907	0.087049	0.010872	4.591	0.064912	0.015415	1	++
62	V0009	QSM	Hippocampus	Left	rs35686945	11	61753023	A	AT	0.35186	0.96369	10.422	-0.071197	0.010761	2.3626	-0.04329	0.015173	1	--
62	V0025	T2_st	Pallidum	Left	rs12803007	11	61761076	G	A	0.30847	0.994	25.463	0.11584	0.010926	12.41	0.11274	0.015509	1	++
62	V0026	T2_st	Pallidum	Right	rs57280117	11	61761229	A	C	0.36613	0.99456	24.842	0.11	0.01051	12.049	0.10605	0.014821	1	++
62	V0002	QSM	Thalamus	Right	rs12793372	11	61762293	T	C	0.36611	0.99454	11.029	-0.071698	0.010513	3.8564	-0.056526	0.014832	1	--
62	V0022	T2_st	Caudate	Right	rs12793372	11	61762293	T	C	0.36611	0.99454	14.607	0.083313	0.010518	7.6972	0.083251	0.014824	1	++
62	V0023	T2_st	Putamen	Left	rs12793372	11	61762293	T	C	0.36611	0.99454	15.946	0.087189	0.010508	3.4364	0.052867	0.014831	1	++
62	V0024	T2_st	Putamen	Right	rs12793372	11	61762293	T	C	0.36611	0.99454	16.169	0.087825	0.010507	4.1582	0.05901	0.014827	1	++
62	V0010	QSM	Hippocampus	Right	rs10736716	11	61765133	C	G	0.63263	0.99452	11.535	0.073392	0.010506	2.3453	0.042039	0.0148	1	++
62	V0012	QSM	Amygdala	Right	rs10736716	11	61765133	C	G	0.63263	0.99452	9.8881	0.06761	0.010513	1.5162	0.032072	0.014819	1	++
62	V0019	T2_st	Thalamus	Left	rs10736716	11	61765133	C	G	0.63263	0.99452	10.789	-0.07089	0.010517	6.1449	-0.073477	0.014813	1	--
62	V0020	T2_st	Thalamus	Right	rs10736716	11	61765133	C	G	0.63263	0.99452	14.051	-0.081592	0.010514	5.2891	-0.067594	0.014818	1	--
62	V0021	T2_st	Caudate	Left	rs10736716	11	61765133	C	G	0.63263	0.99452	18.268	-0.093616	0.010503	3.7371	-0.05541	0.014805	1	--
67	V0005	QSM	Putamen	Left	rs77433345	12	51335582	C	T	0.13888	0.9891	18.277	-0.13079	0.014671	11.555	-0.14672	0.02097	1	--
67	V0006	QSM	Putamen	Right	12:51483685_AAT_A	12	51483685	AAT	A	0.1505	0.98576	17.94	-0.12552	0.014218	8.237	-0.11772	0.020199	1	--
67	V0024	T2_st	Putamen	Right	12:51483685_AAT_A	12	51483685	AAT	A	0.1505	0.98576	15.837	0.11744	0.014205	9.1271	0.12434	0.020179	1	++
67	V0003	QSM	Caudate	Left	rs7979705	12	51484646	C	T	0.20197	0.99797	13.672	-0.095936	0.012543	9.6581	-0.1128	0.017754	1	--
67	V0023	T2_st	Putamen	Left	rs7979705	12	51484646	C	T	0.20197	0.99797	15.302	0.10169	0.012525	14.456	0.13974	0.017724	1	++
68	V0024	T2_st	Putamen	Right	rs73192811	12	113661258	G	T	0.074104	0.96824	10.406	-0.12918	0.019541	3.5709	-0.1017	0.027899	1	--
68	V0006	QSM	Putamen	Right	rs61943639	12	113725608	C	T	0.069912	0.99391	9.2554	0.1231	0.019837	2.1411	0.076504	0.028474	1	++
71	V0005	QSM	Putamen	Left	rs78077031	15	57042063	A	G	0.075125	0.99058	10.051	-0.12448	0.019185	1.3444	-0.054905	0.027417	1	--
71	V0006	QSM	Putamen	Right	rs78077031	15	57042063	A	G	0.075125	0.99058	9.8146	-0.12292	0.01919	0.86112	-0.04072	0.027428	0	--
73	V0003	QSM	Caudate	Left	rs434626	16	79606520	C	T	0.39126	0.9778	9.0677	0.064258	0.01047	7.3422	0.08046	0.014703	1	++
73	V0005	QSM	Putamen	Left	rs398465	16	79608831	G	C	0.38336	0.97708	18.55	0.094291	0.010494	8.2047	0.086177	0.014819	1	++
73	V0006	QSM	Putamen	Right	rs398465	16	79608831	G	C	0.38336	0.97708	17.956	0.09269	0.010494	9.0664	0.091008	0.014823	1	++
73	V0023	T2_st	Putamen	Left	rs398465	16	79608831	G	C	0.38336	0.97708	9.0581	-0.064342	0.01049	4.9695	-0.065233	0.014811	1	--
73	V0024	T2_st	Putamen	Right	rs398465	16	79608831	G	C	0.38336	0.97708	9.6204	-0.066474	0.01049	6.4358	-0.075345	0.014805	1	--
74	V0006	QSM	Putamen	Right	rs9922349	16	57315033	C	A	0.31118	0.99686	10.092	-0.071306	0.010966	7.2256	-0.083843	0.015456	1	--
74	V0005	QSM	Putamen	Left	rs7203922	16	57319294	C	T	0.31022	0.99898	10.575	-0.073059	0.010956	6.0807	-0.076251	0.015463	1	--
75	V0021	T2_st	Caudate	Left	rs684214	17	40696915	C	T	0.2796	0.99643	23.04	-0.11287	0.011215	8.5477	-0.093813	0.015776	1	--
75	V0022	T2_st	Caudate	Right	rs684214	17	40696915	C	T	0.2796	0.99643	23.2	-0.11329	0.011216	10.582	-0.10519	0.015761	1	--
75	V0024	T2_st	Putamen	Right	rs684214	17	40696915	C	T	0.2796	0.99643	35.984	-0.14188	0.011187	13.207	-0.11832	0.015746	1	--
75	V0004	QSM	Caudate	Right	rs668799	17	40716235	C	T	0.27733	0.99825	30.404	0.1301	0.011192	12.327	0.11463	0.015825	1	++
75	V0005	QSM	Putamen	Left	rs668799	17	40716235	C	T	0.27733	0.99825	37.928	0.14584	0.011192	20.216	0.14859	0.015791	1	++
75	V0003	QSM	Caudate	Left	rs12951632	17	40741013	T	C	0.28313	0.99965	34.167	0.13734	0.011123	14.205	0.12281	0.015722	1	++
75	V0006	QSM	Putamen	Right	rs12951632	17	40741013	T	C	0.28313	0.99965	39.584	0.14812	0.011119	18.976	0.14305	0.015715	1	++
75	V0023	T2_st	Putamen	Left	rs12951632	17	40741013	T	C	0.28313	0.99965	32.602	-0.13393	0.011114	14.652	-0.1246	0.015691	1	--
76	V0005	QSM	Putamen	Left	rs62056788	17	43975382	T	A	0.17917	0.88737	14.724	0.11071	0.013917	7.4059	0.10893	0.019812	1	++
76	V0006	QSM	Putamen	Right	rs62062288	17	44096553	G	A	0.21816	0.98036	16.119	0.10256	0.012291	7.6824	0.097695	0.017414	1	++
76	V0023	T2_st	Putamen	Left	rs2696422	17	44333889	T	C	0.22099	0.99829	14.266	-0.09446	0.012075	5.3039	-0.078663	0.017218	1	--
76	V0024	T2_st	Putamen	Right	rs2696422	17	44333889	T	C	0.22099	0.99829	12.925	-0.089653	0.012077	4.1077	-0.068035	0.017215	1	--
77	V0002	QSM	Thalamus	Right	rs9913385	17	73810674	C	A	0.16552	0.99399	12.589	0.098995	0.013524	5.6516	0.089633	0.018933	1	++
77	V0001	QSM	Thalamus	Left	rs140311266	17	73820601	A	ATG	0.12686	0.98558	11.789	0.10735	0.015188	8.4982	0.12634	0.021313	1	++
77	V0003	QSM	Caudate	Left	rs7210574	17	73824121	T	C	0.32722	0.99414	9.2558	0.066601	0.010732	3.1013	0.051204	0.015255	1	++
77	V0035	T2_st	WMH	Original	17:73846316_TTTTTC_T	17	73846316	TTTTTC	T	0.18111	0.96323	16.107	0.11153	0.01337	5.8939	0.090305	0.018634	1	++
77	V0017	QSM	WMH	Original	rs1055129	17	73872948	A	G	0.2939	1	12.042	-0.079089	0.011063	3.836	-0.058925	0.015509	1	--
78	V0003	QSM	Caudate	Left	17:57710389_TTGTCATTTTAATCATTTTAA_T	17	57710389	TTGTCATTTTAATCATTTTAA	T	0.68622	0.84521	10.261	-0.077709	0.011844	0.64145	-0.020435	0.016962	0	--
78	V0024	T2_st	Putamen	Right	rs145090759	17	57715347	T	TA	0.65463	0.86206	9.8142	0.073203	0.011428	0.35819	0.012626	0.016292	0	++
78	V0005	QSM	Putamen	Left	rs8069123	17	57730189	A	G	0.77127	0.99789	14.706	-0.095712	0.012039	1.7901	-0.041161	0.017119	1	--
78	V0006	QSM	Putamen	Right	rs8069123	17	57730189	A	G	0.77127	0.99789	15.486	-0.098371	0.01204	2.2198	-0.04706	0.017132	1	--
78	V0023	T2_st	Putamen	Left	17:57750460_GT_G	17	57750460	GT	G	0.85219	0.98982	12.318	0.10338	0.014287	2.043	0.05224	0.020013	1	++
79	V0005	QSM	Putamen	Left	rs62065453	17	43573419	C	T	0.22466	0.99333	13.58	0.092131	0.012089	9.5716	0.10898	0.017236	1	++
79	V0006	QSM	Putamen	Right	17:43758116_AAAAG_A	17	43758116	AAAAG	A	0.2078	0.95868	15.217	0.10237	0.012647	7.1224	0.09671	0.01797	1	++
79	V0023	T2_st	Putamen	Left	17:43758116_AAAAG_A	17	43758116	AAAAG	A	0.2078	0.95868	14.008	-0.097818	0.012626	4.5757	-0.075502	0.017964	1	--
79	V0024	T2_st	Putamen	Right	17:43758116_AAAAG_A	17	43758116	AAAAG	A	0.2078	0.95868	13.183	-0.094726	0.012627	3.3557	-0.063142	0.017961	1	--
80	V0001	QSM	Thalamus	Left	rs1126642	17	42989063	C	T	0.04297	1	11.181	0.16964	0.024691	9.9277	0.23021	0.035699	1	++
80	V0002	QSM	Thalamus	Right	rs77529866	17	42995094	C	T	0.046643	0.99685	10.657	0.15933	0.023796	9.4915	0.2158	0.034286	1	++
81	V0006	QSM	Putamen	Right	rs71373836	17	58226089	G	A	0.08657	0.83414	9.1267	0.12081	0.019616	2.1731	0.07412	0.027337	1	++
84	V0008	QSM	Pallidum	Right	rs149211152	20	3953482	G	A	0.0112	0.94964	16.735	-0.41742	0.049042	5.9129	-0.31448	0.064773	1	--
84	V0007	QSM	Pallidum	Left	rs117255962	20	3971079	T	G	0.010999	1	19.291	-0.44206	0.0482	7.5891	-0.35644	0.063963	1	--
84	V0015	QSM	SubstNigra	Left	rs117255962	20	3971079	T	G	0.010999	1	12.911	-0.35746	0.048182	6.3724	-0.32445	0.064105	1	--
84	V0016	QSM	SubstNigra	Right	rs117255962	20	3971079	T	G	0.010999	1	12.194	-0.34677	0.048186	5.9601	-0.31203	0.063986	1	--
84	V0033	T2_st	SubstNigra	Left	rs6084557	20	4005512	T	C	0.484	0.98987	9.6412	0.064035	0.010093	2.9237	0.046821	0.014443	1	++
86	V0005	QSM	Putamen	Left	rs2410065	21	40295041	G	C	0.66964	0.99618	9.1275	0.066062	0.010726	2.3787	0.043383	0.015144	1	++
86	V0006	QSM	Putamen	Right	rs2410065	21	40295041	G	C	0.66964	0.99618	11.558	0.074991	0.010723	2.5041	0.044768	0.015149	1	++
88	V0023	T2_st	Putamen	Left	rs9610638	22	37445668	T	C	0.57061	0.99023	14.738	-0.081342	0.01022	5.9467	-0.070728	0.014522	1	--
88	V0021	T2_st	Caudate	Left	rs855791	22	37462936	A	G	0.56227	0.98964	9.6417	-0.06451	0.010168	2.4825	-0.042579	0.014484	1	--
88	V0003	QSM	Caudate	Left	rs6000553	22	37469192	A	G	0.53195	0.99294	9.5089	0.063799	0.010132	2.0492	0.037543	0.014356	1	++
88	V0005	QSM	Putamen	Left	rs6000553	22	37469192	A	G	0.53195	0.99294	18.489	0.090799	0.010123	3.8625	0.054743	0.014351	1	++
88	V0006	QSM	Putamen	Right	rs6000553	22	37469192	A	G	0.53195	0.99294	15.067	0.081534	0.010125	3.3346	0.050272	0.014353	1	++
88	V0022	T2_st	Caudate	Right	rs6000553	22	37469192	A	G	0.53195	0.99294	11.868	-0.071809	0.010124	3.9245	-0.055243	0.01435	1	--
88	V0024	T2_st	Putamen	Right	rs6000553	22	37469192	A	G	0.53195	0.99294	18.006	-0.089432	0.01011	4.6312	-0.060686	0.01434	1	--
89	V0036	T2_st	WMH	Reg. out WMH Volume	rs142133008	22	50653512	C	T	0.017554	0.99392	10.621	-0.25645	0.038369	2.4061	-0.162	0.056158	1	--
89	V0035	T2_st	WMH	Original	rs184568395	22	50720874	A	C	0.015016	0.95401	12.821	-0.31226	0.042247	1.7053	-0.14318	0.061392	1	--
89	V0036	T2_st	WMH	Reg. out WMH Volume	rs188166428	22	50908866	C	G	0.014472	0.90758	11.931	-0.30896	0.043435	0.68835	-0.081287	0.064124	0	--

## Sheet: Supplementary Table 4
Supplementary Table 4. Clusters of association with QSM and/or T2* IDPs and candidate genes for each cluster obtained with FUMA (ANNOVAR). The functional consequence of the genetic variants in the cluster is described in column H. Column I provides information about eQTL for all variants in each cluster. Column M provides the −log10P values for top variant/IDP association in the main discovery co…
cluster_index	modality	lead_pheno	chr	lead_rsid	lead_pos	gene	func (cluster)	eQTL (brain)	a1	a2	MAF	lead p-value (-log10)	cluster_nominal	Npair	Other associated IDPs
1	QSM/T2star	QSM_Pallidum_Left	X	rs782408252	53060049	GPR173	intergenic	.	CT	C	0.17466	10.834	2	3	QSM_Pallidum_Right, T2_st_Pallidum_Right
2	QSM/T2star	QSM_Putamen_Left	1	rs413034	110432565	RP11-195M16.1	intergenic	.	C	G	0.4493	10.461	3	3	QSM_Putamen_Right, T2_st_Putamen_Right
3	QSM	QSM_Putamen_Left	1	rs3851294	205130413	DSTYK	exon (missense)	CNTN2, TMEM81	A	G	0.90958	9.1835	3	3	QSM_Caudate_Right, QSM_Putamen_Right
4	T2star	T2_st_Putamen_Left	1	rs146954913	212628063	.	intergenic	.	CTTT	C	0.35033	7.9059	0	1
5	QSM	QSM_Putamen_Right	1	rs6658697	166728756	.	intergenic	.	A	G	0.21707	7.6731	0	1
6	QSM/T2star	QSM_Pallidum_Left	2	rs11884632	190424842	SLC40A1	downstream + intron	WDR75, SLC40A1, C2orf88, AC013439.4	G	C	0.25609	71.271	14	15	QSM_Pallidum_Right, QSM_SubstNigra_Left, QSM_SubstNigra_Right, T2_st_Putamen_Left, T2_st_Pallidum_Left, T2_st_Pallidum_Right, T2_st_SubstNigra_Right, T2_st_Putamen_Right, T2_st_SubstNigra_Left, T2_st_Caudate_Left, T2_st_Caudate_Right, QSM_Putamen_Left, T2_st_Accumbens_Right, QSM_Putamen_Right
7	QSM/T2star	T2_st_Pallidum_Left	2	rs12997466	175321064	GPR155	intron	CIR1	G	T	0.32158	14.063	3	3	T2_st_Pallidum_Right, QSM_Pallidum_Left
8	QSM/T2star	QSM_Putamen_Right	2	rs6751553	120113520	C2orf76	intron	STEAP3	A	G	0.32294	13.412	6	6	QSM_Putamen_Left, T2_st_Putamen_Left, T2_st_Putamen_Right, QSM_Caudate_Right, QSM_Caudate_Left
9	QSM/T2star	QSM_Pallidum_Left	2	2:189666936_ATTTGACACTCCTGATTCATCAC_A	189666936	COL3A1	intron + intergenic	.	ATTTGACACTCCTGATTCATCAC	A	0.017408	9.5122	4	5	QSM_SubstNigra_Right, T2_st_SubstNigra_Right, T2_st_Pallidum_Right, T2_st_Pallidum_Left
10	QSM/T2star	T2_st_Putamen_Left	3	rs4428180	133466374	TFP1:TF	intron	TF	A	G	0.1505	42.458	18	18	T2_st_Putamen_Right, QSM_Putamen_Left, QSM_Putamen_Right, QSM_SubstNigra_Right, T2_st_Caudate_Left, T2_st_Pallidum_Left, T2_st_Pallidum_Right, T2_st_SubstNigra_Right, T2_st_Caudate_Right, QSM_Hippocampus_Left, QSM_Caudate_Right, QSM_SubstNigra_Left, T2_st_Thalamus_Left, T2_st_Thalamus_Right, QSM_Hippocampus_Right, QSM_Caudate_Left, T2_st_SubstNigra_Left
11	QSM	QSM_Pallidum_Left	3	rs34457487	39510305	MOBP	intron	.	G	A	0.55385	15.932	3	3	QSM_Pallidum_Right, QSM_Putamen_Right
12	QSM/T2star	QSM_SubstNigra_Left	3	rs9867473	195831098	TFRC	UTR3 + intergenic	MUC20, MIR570	A	C	0.57088	14.562	7	7	QSM_SubstNigra_Right, QSM_Pallidum_Right, QSM_Pallidum_Left, T2_st_SubstNigra_Right, T2_st_Pallidum_Right, T2_st_Pallidum_Left
13	QSM/T2star	QSM_Putamen_Left	3	rs968588	52489564	NISCH	UTR5 + intron	TLR9, BAP1	A	T	0.94286	9.2974	4	4	T2_st_Putamen_Left, QSM_Caudate_Right, T2_st_Putamen_Right
14	QSM	QSM_Accumbens_Right	3	3:190635692_AT_A	190635692	.	intergenic	.	AT	A	0.4251	7.9955	1	1
15	QSM/T2star	QSM_Pallidum_Right	4	rs13107325	103188709	SLC39A8	exon (missense)	.	C	T	0.070326	105.51	16	18	QSM_Pallidum_Left, QSM_SubstNigra_Right, T2_st_Pallidum_Right, QSM_SubstNigra_Left, QSM_Caudate_Left, T2_st_Pallidum_Left, T2_st_SubstNigra_Right, QSM_Caudate_Right, T2_st_Caudate_Left, T2_st_Caudate_Right, T2_st_SubstNigra_Left, QSM_Accumbens_Right, QSM_WMH, QSM_WMH_Reg_WMHV_out, QSM_Putamen_Left, QSM_Accumbens_Left, QSM_Putamen_Right
16	QSM/T2star	QSM_Pallidum_Left	4	rs13105682	102702364	BANK1	intron	.	T	G	0.056979	46.911	12	12	QSM_Pallidum_Right, QSM_SubstNigra_Right, QSM_SubstNigra_Left, QSM_Caudate_Left, T2_st_SubstNigra_Left, QSM_Caudate_Right, T2_st_SubstNigra_Right, T2_st_Caudate_Left, T2_st_Caudate_Right, T2_st_Pallidum_Left, T2_st_Pallidum_Right
17	QSM/T2star	QSM_Thalamus_Right	4	rs1134634	15603069	CC2D2A	UTR3 + intron	FBXL5, RP11-799M12.2	G	C	0.58762	27.146	8	9	QSM_Thalamus_Left, T2_st_Pallidum_Left, T2_st_Pallidum_Right, T2_st_Thalamus_Left, QSM_Pallidum_Left, T2_st_Putamen_Left, QSM_Pallidum_Right, T2_st_Caudate_Right
18	QSM/T2star	QSM_Pallidum_Left	4	rs76062146	102456330	BANK1	intron	.	G	A	0.028119	14.353	7	7	QSM_Pallidum_Right, QSM_Caudate_Right, QSM_SubstNigra_Right, QSM_Caudate_Left, QSM_SubstNigra_Left, T2_st_Pallidum_Right
19	QSM	QSM_Pallidum_Right	4	rs28584184	103685218	MANBA	intergenic	.	C	T	0.030896	12.629	5	5	QSM_SubstNigra_Left, QSM_SubstNigra_Right, QSM_Caudate_Right, QSM_Pallidum_Left
20	QSM	QSM_Pallidum_Left	4	rs71614699	102540919	BANK1	intron	.	A	G	0.011588	10.914	2	2	QSM_Pallidum_Right
21	QSM/T2star	T2_st_Putamen_Right	4	rs4148155	89054667	ABCG2	intron	.	A	G	0.11551	10.781	3	3	T2_st_Putamen_Left, QSM_Putamen_Right
22	QSM/T2star	T2_st_Putamen_Right	4	rs140659812	38622478	RP11-617D20.1	ncRNA_intronic	KLF3-AS1	A	AGCATATGTATATATCTATACATACACAT	0.33534	9.9899	4	4	T2_st_Putamen_Left, QSM_Putamen_Left, QSM_Putamen_Right
23	QSM	QSM_Pallidum_Left	4	rs773750393	23932698	PPARGC1A	intron	.	AG	A	0.24997	8.9575	1	1
24	T2star	T2_st_Putamen_Right	4	rs2046814	185704176	ACSL1	intron	.	G	T	0.57348	7.7183	1	2	T2_st_Pallidum_Right
25	QSM	QSM_WMH	5	rs10052710	82860025	VCAN:VCAN-AS1	intron	.	T	G	0.19689	18.745	2	2	QSM_WMH_Reg_WMHV_out
26	QSM	QSM_Pallidum_Left	5	rs2972190	72739879	FOXD1	intergenic	.	T	C	0.66785	8.6367	0	2	QSM_Pallidum_Right
27	QSM/T2star	QSM_Putamen_Right	6	rs1800562	26093141	HFE	exon (missense)	RP1-221C16.8, U91328.19	G	A	0.076736	48.973	20	21	QSM_Putamen_Left, T2_st_Putamen_Right, T2_st_Putamen_Left, QSM_Caudate_Right, T2_st_Caudate_Left, T2_st_Caudate_Right, QSM_SubstNigra_Left, T2_st_SubstNigra_Left, T2_st_Thalamus_Right, QSM_Caudate_Left, QSM_Hippocampus_Right, T2_st_Thalamus_Left, QSM_Hippocampus_Left, QSM_SubstNigra_Right, T2_st_SubstNigra_Right, QSM_Thalamus_Right, T2_st_Pallidum_Left, T2_st_Pallidum_Right, QSM_SubstNigra_Left, …
28	QSM/T2star	QSM_Putamen_Right	6	rs61740410	27224588	PRSS16	downstream	BTN2A1	G	A	0.088639	20.491	8	12	QSM_Putamen_Left, T2_st_Putamen_Right, T2_st_Caudate_Left, T2_st_Caudate_Right, T2_st_Putamen_Left, QSM_Caudate_Left, T2_st_Thalamus_Right, T2_st_Putamen_Right, QSM_Caudate_Right, T2_st_Pallidum_Right, T2_st_Putamen_Left
29	QSM/T2star	QSM_Pallidum_Left	6	rs3115667	31643399	.	MHC region	ATF6B, BAG6, C4A, CYP21A2, DDAH2, DHFRP2, HCG27, HLA-DRB5, LY6G5B, LY6G5C, MICA, MICB, PSORS1C1, XXbac-BPG181B23.7, XXbac-BPG248L24.12	T	C	0.72075	17.076	5	7	QSM_Pallidum_Right, T2_st_Pallidum_Right, T2_st_Caudate_Left, T2_st_Pallidum_Left, T2_st_SubstNigra_Left, T2_st_Putamen_Right
30	QSM/T2star	T2_st_Putamen_Right	6	rs116272812	25452783	LRRC16A (CARMIL1)	intron	U91328.19	T	C	0.12336	16.192	7	8	T2_st_Putamen_Left, QSM_Putamen_Right, QSM_Putamen_Left, T2_st_Caudate_Right, T2_st_Caudate_Left, QSM_Caudate_Right, QSM_Caudate_Left
31	QSM	QSM_Pallidum_Left	6	rs3135365	32389255	C6orf10	intron	HLA-DB1, HLA-DB5, HLA-DB6, HLA-DQB1, HLA-DQB1-AS1, C4A, NOTCH4, CYP21A2, HCG23	C	A	0.77186	14.253	3	3	QSM_Pallidum_Right, QSM_SubstNigra_Right
32	QSM/T2star	QSM_Putamen_Right	6	rs3118362	28785085	OR5V1:OR12D2	exon (missense) + intergenic	HLA-A, HLA-U	C	T	0.90514	13.032	3	6	QSM_Putamen_Left, QSM_SubstNigra_Right, T2_st_Caudate_Left, QSM_Caudate_Right, T2_st_Caudate_Right
33	QSM	QSM_Putamen_Left	6	rs9472494	45451836	RUNX2	intron	RUNX2	C	T	0.35008	12.992	4	4	QSM_Putamen_Right, QSM_SubstNigra_Right, QSM_SubstNigra_Left
34	QSM/T2star	T2_st_Putamen_Left	6	rs2249742	31240721	.	MHC region	HLA-B, HLA-C, HLA-S, HCG22, HCG27, MICB, POU5F1, PSORS1C1, PSORS1C3, WASF5P, XXbac-BPG248L24.12, Xxbac-BPG299F13.17, Xxbac-BPG181B23.7	C	T	0.43775	11.001	4	15	QSM_Pallidum_Left, T2_st_Pallidum_Right, QSM_Putamen_Right, T2_st_Pallidum_Left, QSM_Caudate_Left, QSM_Caudate_Left, T2_st_Putamen_Right, T2_st_Caudate_Left, QSM_Pallidum_Left, T2_st_SubstNigra_Left, QSM_Putamen_Left, QSM_Pallidum_Right, QSM_Caudate_Right, QSM_Putamen_Right
35	QSM/T2star	T2_st_Putamen_Left	6	rs79108775	25330116	LRRC16A (CARMIL1)	intron	.	C	T	0.10037	10.942	4	4	T2_st_Putamen_Right, QSM_Putamen_Left, QSM_Putamen_Right
36	QSM	QSM_Pallidum_Left	6	rs9276610	32742095	.	intergenic	HLA-DQA2, HLA-DQB1, HLA-DQB1-AS1, HLA-DRB1, HLA-DRB5, HLA-DRB6	A	T	0.86509	9.8861	1	1
37	QSM	QSM_Pallidum_Right	6	rs3094111	30788191	LINC00243	ncRNA_intronic	.	T	C	0.81642	8.6326	1	1
38	T2star	T2_st_Caudate_Left	6	rs74490704	12182790	.	MHC region	.	G	A	0.083927	7.5898	0	1
39	QSM/T2star	QSM_Putamen_Right	7	rs35348663	72991593	TBL2	UTR3 + intron	POM121, INTS1, TRIM74, TYW1B	G	C	0.29115	18.492	8	8	QSM_Putamen_Left, QSM_Caudate_Right, QSM_Caudate_Left, T2_st_Putamen_Left, T2_st_Putamen_Right, T2_st_Caudate_Left, T2_st_Caudate_Right
40	QSM/T2star	T2_st_Putamen_Right	7	rs61423551	1575089	MAFK	intron	INTS1	G	A	0.52801	13.423	6	8	T2_st_Putamen_Left, QSM_Putamen_Left, QSM_Putamen_Right, T2_st_Caudate_Left, QSM_Caudate_Left, QSM_Caudate_Right, T2_st_Caudate_Right
41	QSM/T2star	QSM_Pallidum_Right	8	rs2978098	101676675	SNX31	UTR5 + intron	SNX31, PABPC1	A	C	0.46586	45.31	9	10	QSM_Pallidum_Left, T2_st_Pallidum_Right, T2_st_Pallidum_Left, QSM_SubstNigra_Left, QSM_SubstNigra_Right, T2_st_SubstNigra_Right, T2_st_Caudate_Right, QSM_WMH, T2_st_SubstNigra_Left
42	QSM/T2star	QSM_Putamen_Right	8	rs1567667	23417918	SLC25A37:AC051642.1	intron	.	C	T	0.16472	22.013	8	8	QSM_Putamen_Left, QSM_Caudate_Left, T2_st_Putamen_Left, T2_st_Putamen_Right, T2_st_Caudate_Right, T2_st_Caudate_Left, QSM_Caudate_Right
43	QSM/T2star	QSM_Putamen_Left	9	rs465423	19210177	.	intergenic	.	A	G	0.91607	15.331	7	7	QSM_Putamen_Right, T2_st_Putamen_Right, T2_st_Putamen_Left, QSM_Caudate_Right, T2_st_Caudate_Right, QSM_Caudate_Left
44	QSM	QSM_SubstNigra_Left	9	rs57832775	109075787	RP11-308N19.1	ncRNA_intronic	.	C	T	0.072989	12.9	2	2	QSM_SubstNigra_Right
45	QSM	QSM_Thalamus_Right	9	rs944582	32465770	DDX58	intron	ACO1	G	A	0.69928	12.119	2	2	QSM_Thalamus_Left
46	QSM/T2star	T2_st_Pallidum_Left	9	rs11790967	130170561	GARNL3	intron	RPL12, LRSAM1	G	A	0.19015	8.844	2	2	QSM_Pallidum_Left
47	QSM/T2star	QSM_Caudate_Left	10	rs4348791	18221908	SLC39A12	upstream + intron	SLC39A12	T	C	0.39503	100.55	24	24	QSM_Caudate_Right, T2_st_Caudate_Left, T2_st_Putamen_Left, T2_st_Pallidum_Left, T2_st_Pallidum_Right, T2_st_Caudate_Right, T2_st_Putamen_Right, QSM_Putamen_Left, QSM_Putamen_Right, QSM_Pallidum_Left, QSM_Pallidum_Right, QSM_SubstNigra_Right, T2_st_SubstNigra_Left, T2_st_SubstNigra_Right, QSM_SubstNigra_Left, QSM_WMH_Reg_WMHV_out, QSM_Putamen_Right, T2_st_Putamen_Left, QSM_Pallidum_Left, T2_st_Put…
48	QSM/T2star	QSM_Caudate_Left	10	rs544995	17962506	MRC1 (=MRC1L1)	intron	.	A	G	0.36056	99.498	14	14	QSM_Caudate_Right, T2_st_Caudate_Left, T2_st_Putamen_Right, T2_st_Pallidum_Left, T2_st_Caudate_Right, QSM_Putamen_Left, T2_st_Pallidum_Right, QSM_Putamen_Right, T2_st_Putamen_Left, QSM_Pallidum_Left, QSM_Pallidum_Right, QSM_WMH_Reg_WMHV_out, QSM_Amygdala_Left
49	QSM/T2star	QSM_Caudate_Right	10	rs11012783	18425418	CACNB2	intergenic	CACNB2, SLC39A12-AS1	A	G	0.38625	75.579	10	10	QSM_Caudate_Left, T2_st_Caudate_Right, T2_st_Caudate_Left, T2_st_Putamen_Right, QSM_Pallidum_Left, T2_st_Pallidum_Left, T2_st_Pallidum_Right, QSM_Putamen_Right, QSM_Pallidum_Right
50	QSM/T2star	QSM_Caudate_Right	10	rs61844058	18156314	MRC1 (=MRC1L1)	intron	.	T	C	0.34882	42.437	12	12	QSM_Caudate_Left, T2_st_Putamen_Left, T2_st_Caudate_Right, T2_st_Putamen_Right, T2_st_Pallidum_Left, T2_st_Pallidum_Right, T2_st_Caudate_Left, QSM_Putamen_Left, QSM_Pallidum_Right, QSM_Putamen_Right, QSM_Pallidum_Left
51	QSM/T2star	QSM_Caudate_Left	10	10:18203264_ATG_A	18203264	MRC1 (=MRC1L1)	intron	.	ATG	A	0.26978	34.77	5	5	QSM_Caudate_Right, T2_st_Caudate_Right, T2_st_Pallidum_Left, T2_st_Caudate_Left
52	QSM/T2star	QSM_Caudate_Right	10	rs117503237	18104996	MRC1 (=MRC1L1)	intron	.	C	T	0.06693	32.133	12	12	QSM_Caudate_Left, T2_st_Caudate_Right, T2_st_Pallidum_Left, T2_st_Caudate_Left, T2_st_Putamen_Left, T2_st_Putamen_Right, QSM_Pallidum_Left, QSM_Putamen_Right, QSM_Putamen_Left, T2_st_Pallidum_Right, QSM_Pallidum_Right
53	QSM/T2star	QSM_Caudate_Left	10	rs200928899	18176468	MRC1 (=MRC1L1)	intron	.	T	C	0.16027	31.066	11	11	QSM_Caudate_Right, T2_st_Putamen_Left, T2_st_Pallidum_Right, T2_st_Putamen_Right, T2_st_Caudate_Left, QSM_Putamen_Right, T2_st_Caudate_Right, QSM_Putamen_Left, QSM_Pallidum_Left, QSM_Pallidum_Right
54	QSM/T2star	QSM_Caudate_Right	10	rs7076952	18080484	MRC1 (=MRC1L1)	intron	.	A	G	0.064928	29.922	11	12	QSM_Caudate_Left, T2_st_Caudate_Right, T2_st_Caudate_Left, T2_st_Pallidum_Left, QSM_Putamen_Left, T2_st_Pallidum_Right, QSM_Pallidum_Right, T2_st_Putamen_Left, QSM_Putamen_Right, QSM_Pallidum_Left, T2_st_Putamen_Right
55	QSM/T2star	QSM_Caudate_Left	10	rs200793564	18135686	MRC1 (=MRC1L1)	intron	.	T	G	0.26166	27.303	12	12	QSM_Caudate_Right, T2_st_Caudate_Left, T2_st_Pallidum_Left, T2_st_Caudate_Right, QSM_Pallidum_Right, QSM_Putamen_Left, T2_st_Putamen_Left, T2_st_Pallidum_Right, QSM_Pallidum_Left, T2_st_Putamen_Right, QSM_Putamen_Right
56	QSM/T2star	T2_st_Pallidum_Left	10	rs45470994	17756975	STAM	UTR3 + intron	.	A	T	0.025526	17.43	11	11	QSM_Pallidum_Left, QSM_Caudate_Left, T2_st_Pallidum_Right, T2_st_Putamen_Left, QSM_Pallidum_Right, QSM_Putamen_Right, T2_st_Putamen_Right, QSM_Caudate_Right, QSM_Putamen_Left, T2_st_Caudate_Right
57	QSM/T2star	T2_st_Putamen_Right	10	rs11196758	116237760	ABLIM1	intron	.	C	T	0.13485	14.941	6	6	QSM_Putamen_Left, T2_st_Putamen_Left, QSM_Putamen_Right, QSM_Caudate_Right, QSM_Caudate_Left
58	QSM/T2star	QSM_Pallidum_Left	10	rs111469328	17550141	ST8SIA6	intergenic	.	G	C	0.028769	10.104	2	2	T2_st_Pallidum_Right
59	T2star	T2_st_SubstNigra_Left	10	10:104810293_CA_C	104810293	CNNM2	intron	.	CA	C	0.10954	9.367	0	1
60	QSM/T2star	T2_st_Caudate_Right	10	rs11013321	18572142	CACNB2	intron	.	C	G	0.39455	9.0318	1	3	QSM_Caudate_Left, QSM_Caudate_Right
61	T2star	T2_st_WMH	10	rs61227140	97454180	TCTN3	upstream	.	A	T	0.55232	7.9507	0	1
62	QSM/T2star	T2_st_Pallidum_Left	11	rs12803007	61761076	BEST1:FTH1	UTR3 + intron	.	G	A	0.30847	25.463	18	18	T2_st_Pallidum_Right, T2_st_Putamen_Right, T2_st_Caudate_Left, T2_st_Putamen_Left, QSM_Thalamus_Left, QSM_Pallidum_Left, QSM_Pallidum_Right, T2_st_Caudate_Right, QSM_Hippocampus_Left, QSM_Hippocampus_Right, QSM_Thalamus_Right, T2_st_Thalamus_Left, T2_st_Thalamus_Right, T2_st_SubstNigra_Right, QSM_Caudate_Left, QSM_Amygdala_Left, QSM_Amygdala_Right
63	QSM/T2star	T2_st_Pallidum_Right	11	rs2303865	44636833	CD82	exon (synonimous)	CD82	G	A	0.13198	9.0259	2	3	T2_st_Pallidum_Left, QSM_Hippocampus_Left
64	T2star	T2_st_Putamen_Right	11	rs573902986	47871394	SLC39A13	exon (synonimous) + intergenic	NDUFS3, SLC39A13, RP11-750H9.5, FAM180B	C	CAA	0.13214	8.7218	2	2	T2_st_Putamen_Left
65	QSM	QSM_Putamen_Right	11	rs10891050	109940267	.	intergenic	.	G	A	0.21758	8.1573	1	1
66	QSM	QSM_Thalamus_Left	11	rs1131488	118962230	HMBS	exon (synonimous)	VPS11, HMBS, RP11-110I1.14	G	T	0.2821	7.8271	1	1
67	QSM/T2star	QSM_Putamen_Left	12	rs77433345	51335582	TFCP2	downstream	LETMD1	C	T	0.13888	18.277	8	8	QSM_Putamen_Right, T2_st_Putamen_Left, T2_st_Putamen_Right, QSM_Caudate_Left, QSM_Caudate_Right, QSM_SubstNigra_Right, QSM_Thalamus_Left
68	QSM/T2star	T2_st_Putamen_Right	12	rs73192811	113661258	TPCN1	intron	RITA1	G	T	0.074104	10.406	3	3	QSM_Putamen_Right, QSM_Putamen_Left
69	QSM	QSM_Pallidum_Right	12	rs7966411	125155819	.	intergenic	.	G	A	0.12978	8.0924	0	1
70	QSM	QSM_Putamen_Right	12	rs10842717	26507016	ITPR2	intron	.	G	A	0.37557	7.7763	1	1
71	QSM	QSM_Putamen_Left	15	rs78077031	57042063	ZNF280D	intron	.	A	G	0.075125	10.051	1	3	QSM_Putamen_Right, QSM_Caudate_Left
72	T2star	T2_st_WMH	15	rs1035705	31342744	TRPM1	exon (synonimous)	.	C	T	0.56267	7.6137	0	1
73	QSM/T2star	QSM_Putamen_Left	16	rs398465	79608831	MAF	intergenic	.	G	C	0.38336	18.55	5	5	QSM_Putamen_Right, QSM_Caudate_Left, T2_st_Putamen_Right, T2_st_Putamen_Left
74	QSM/T2star	QSM_Putamen_Left	16	rs7203922	57319294	PLLP	upstream + intron	.	C	T	0.31022	10.575	3	3	QSM_Putamen_Right, T2_st_Putamen_Right
75	QSM/T2star	QSM_Putamen_Right	17	rs12951632	40741013	COASY	intron	TUBG2, PSMC3IP, RP11-194N12.2	T	C	0.28313	39.584	8	9	QSM_Putamen_Left, T2_st_Putamen_Right, QSM_Caudate_Left, QSM_Caudate_Right, T2_st_Putamen_Left, T2_st_Caudate_Right, T2_st_Caudate_Left, QSM_Thalamus_Left
76	QSM/T2star	QSM_Putamen_Right	17	rs62062288	44096553	MAPT	intron	ARHGAP27, ARL17A, CRHR1, CTD2020K17.2, DND1P1, FAM215B, FMNL1, KANSL1-AS1, LINC02210, LRRC37A, LRRC37A17P, LRRC37A2, LRRC37A4P, MAPK81P1P1, MAPK8IP1P2, MAPT-AS1, MAPT-IT1, NSF, PLEKHM1, RP11-707O23.1, RP11-798G7.6, RP11-798G7.8,RP11-259G18.1, RP11-259G18.3, SPPL2C,AC091132.1, WNT3	G	A	0.21816	16.119	5	5	QSM_Putamen_Left, T2_st_Putamen_Left, T2_st_Putamen_Right, QSM_Caudate_Left
77	T2star	T2_st_WMH	17	17:73846316_TTTTTC_T	73846316	UNC13D	exon (synonimous)	TRIM47, TRIM65, FBF1, MRPL38, RP11-552F3.9, RP11-552F3.10, WBP2	TTTTTC	T	0.18111	16.107	8	8	QSM_Thalamus_Right, QSM_Caudate_Right, QSM_Thalamus_Left, QSM_WMH, QSM_Putamen_Left, T2_st_WMH_Reg_WMHV_out, QSM_Caudate_Left
78	QSM/T2star	QSM_Putamen_Right	17	rs8069123	57730189	CLTC	intron	RP11-758H9.2, RP11-178C3.2	A	G	0.77127	15.486	3	6	QSM_Putamen_Left, QSM_Caudate_Left, QSM_Caudate_Right, T2_st_Putamen_Right, T2_st_Putamen_Left
79	QSM/T2star	QSM_Putamen_Right	17	17:43758116_AAAAG_A	43758116	CRHR1	intron	AC091132.1, ARHGAP27, CRHR1, CTD-2020K17.1, DND1P1, FMNL1, KANSL1, KANSL1-AS1, LINC02210, LRRC37A, LRRC37A4P, MAPK8IP1P1, MAPK8IP1P2, MAPT, MAPT-AS1, MAPT-IT1, NMT1, PLEKHM1, RP11-259G18.1, RP11-259G18.3, RP11-707O23.1, RP11-798G7.6, RP11-798G7.8, SPPL2C	AAAAG	A	0.2078	15.217	5	5	T2_st_Putamen_Left, T2_st_Putamen_Right, QSM_Putamen_Left, QSM_Caudate_Left
80	QSM/T2star	QSM_Thalamus_Left	17	rs1126642	42989063	GFAP	exon (missense)	.	C	T	0.04297	11.181	3	3	QSM_Thalamus_Right, QSM_Hippocampus_Right
81	QSM	QSM_Putamen_Right	17	rs71373836	58226089	CA4	upstream	.	G	A	0.08657	9.1267	1	1
82	QSM	QSM_Putamen_Right	17	rs139368699	42222109	C17orf53	intron	.	CT	C	0.36573	8.2707	0	1
83	QSM	QSM_Thalamus_Left	17	rs76615055	43264564	.	intergenic	.	C	T	0.027613	7.5905	1	1
84	QSM/T2star	QSM_Pallidum_Left	20	rs117255962	3971079	RNF24	intron	RNF24, MAVS	T	G	0.010999	19.291	7	7	QSM_Pallidum_Right, QSM_SubstNigra_Left, T2_st_Pallidum_Right, T2_st_SubstNigra_Left, QSM_SubstNigra_Right, T2_st_Pallidum_Left
85	QSM	QSM_Pallidum_Left	20	rs6052321	4068472	.	intergenic	.	T	G	0.48088	7.7074	1	1
86	QSM	QSM_Putamen_Right	21	rs2410065	40295041	AF064858.6	ncRNA_intronic	.	G	C	0.66964	11.558	2	2	QSM_Putamen_Left
87	QSM	QSM_Putamen_Right	21	rs2403966	16798091	.	intergenic	.	G	T	0.30178	7.7032	1	1
88	QSM/T2star	QSM_Putamen_Left	22	rs6000553	37469192	TMPRSS6	exon (missense)	TMPRSS6	A	G	0.53195	18.489	8	8	T2_st_Putamen_Right, QSM_Putamen_Right, T2_st_Putamen_Left, T2_st_Caudate_Right, QSM_Caudate_Left, QSM_Caudate_Right, T2_st_Caudate_Left
89	T2star	T2_st_WMH	22	rs184568395	50720874	PLXNB2 / SELO / SBF1	intron	.	A	C	0.015016	12.821	2	3	T2_st_WMH_Reg_WMHV_out, T2_st_WMH_Reg_WMHV_out
